# Supplementary material for: A short linear motif in scaffold Nup145C connects Y-complex with pre-assembled outer ring Nup82 complex
Source: Nat Commun. 2017 Oct 24;8:1107. doi: 10.1038/s41467-017-01160-9 (PMC5653651; doi:10.1038/s41467-017-01160-9)
Supplement: Supplementary file 4 — Supplementary Data 1 [file 41467_2017_1160_MOESM4_ESM.csv]

Rank	Id	Protein1	Protein2	Type	XLType	Spectrum	AbsPos1	AbsPos2	deltaAA	Annotation	Smallest_dist[euklid]	Mr	Mz	z	Error_rel[ppm]	Error_abs[ppm]	nseen	MatchOdds	wmatchoddssum	wmatchoddsmean	Xcorrx	Xcorrb	TIC	TicA	TicB	WTIC	intsum	lApS	seriesscore	deltaS	ld-Score	fdr	xlinker	source	sample
1	IKSFAPAWLNEPAPGHK-AKEEDLR-a2-b2	sp|G0S4F3|NUP82_CHATD	sp|G0SBS8|NU159_CHATD	xlink	inter-protein xl	AvA_Y_214_05_2_2.07879.07879.5_AvA_Y_214_05_2_2.07876.07876.5	5	1249	173	AvA_Y_214_05_2_2_matched		2859.487	572.905	5	-1.9	1.9	3	11.16	3.4	6.8	0.21	0.43	0.48	0.3	0.18	0.09	671	-0.00289	23.4	0.38	44.95	0	DSS	Inter_Y_214_05mM_DSS.xls	0.5mM
1	SKTDTEENLAVPR-KQYQQELDR-a2-b1	sp|G0SAK3|NU145_CHATD	sp|G0S0E7|NU120_CHATD	xlink	inter-protein xl	AvA_Y_214_05_2_1.05811.05811.3_AvA_Y_214_05_2_1.05790.05790.3	266	1228	961	AvA_Y_214_05_2_1_matched		2803.394	935.472	3	-1.7	1.7	2	10.16	3.37	6.75	0.25	0.36	0.46	0.3	0.16	0.08	736	-0.00453	30.1	0.68	42.68	0	DSS	Inter_Y_214_05mM_DSS.xls	0.5mM
1	VGDDTEESTPASQMPSLKIPSEIRK-KQYQQELDR-a18-b1	sp|G0S4F3|NUP82_CHATD	sp|G0S0E7|NU120_CHATD	xlink	inter-protein xl	AvA_Y_214_05_1_2.06754.06754.4_AvA_Y_214_05_1_2.06736.06736.4	845	1228	383	AvA_Y_214_05_1_2_matched		4059.011	1015.76	4	0	0	4	9.57	2.54	5.07	0.28	0.28	0.47	0.35	0.11	0.08	836	-0.00549	12.3	0.38	41.75	0	DSS	Inter_Y_214_05mM_DSS.xls	0.5mM
1	SKTDTEENLAVPR-LEEIKTLR-a2-b5	sp|G0SAK3|NU145_CHATD	sp|G0S4F3|NUP82_CHATD	xlink	inter-protein xl	AvA_Y_214_05_2_1.06934.06934.4_AvA_Y_214_05_2_1.06908.06908.4	266	812	545	AvA_Y_214_05_2_1_matched		2597.395	650.357	4	1.4	1.4	1	10.72	3.22	6.45	0.29	0.35	0.53	0.42	0.12	0.09	591	-0.00338	32.3	0.41	41.03	0	DSS	Inter_Y_214_05mM_DSS.xls	0.5mM
1	KDSSDFDDGAATAGYR-AKEEDLRK-a1-b2	sp|G0S4F3|NUP82_CHATD	sp|G0SBS8|NU159_CHATD	xlink	inter-protein xl	AvA_Y_214_05_2_1.04998.04998.4_AvA_Y_214_05_2_1.04972.04972.4	92	1249	86	AvA_Y_214_05_2_1_matched		2800.31	701.085	4	-1.8	1.8	2	8.7	2.87	5.73	0.3	0.31	0.52	0.48	0.03	0.07	829	-0.00289	24.4	0	40.32	0	DSS	Inter_Y_214_05mM_DSS.xls	0.5mM
1	IIKTPVADDIR-TYKLAEK-a3-b3	sp|G0S4F3|NUP82_CHATD	sp|G0SBQ3|NSP1_CHATD	xlink	inter-protein xl	AvA_Y_214_05_3_1.07199.07199.4_AvA_Y_214_05_3_1.07182.07182.4	110	576	20	AvA_Y_214_05_3_1_matched		2229.262	558.323	4	0.1	0.1	6	9.84	2.93	5.85	0.25	0.46	0.45	0.36	0.09	0.07	521	-0.00191	27.4	0.53	40.13	0	DSS	Inter_Y_214_05mM_DSS.xls	0.5mM
1	LEEIKTLR-DLAKMIK-a5-b4	sp|G0S4F3|NUP82_CHATD	sp|G0SBQ3|NSP1_CHATD	xlink	inter-protein xl	AvA_Y_214_05_2_2.07905.07905.4_AvA_Y_214_05_2_2.07895.07895.4	812	594	664	AvA_Y_214_05_2_2_matched		1956.13	490.04	4	-1.3	1.3	7	10.04	1.91	3.82	0.24	0.69	0.54	0.14	0.41	0.1	175	-0.00191	30.8	0.63	39.55	0	DSS	Inter_Y_214_05mM_DSS.xls	0.5mM
1	KDSSDFDDGAATAGYR-IQKLYTSTYEAER-a1-b3	sp|G0S4F3|NUP82_CHATD	sp|G0SBQ3|NSP1_CHATD	xlink	inter-protein xl	AvA_Y_214_05_1_1.06140.06140.4_AvA_Y_214_05_1_1.06122.06122.4	92	508	30	AvA_Y_214_05_1_1_matched		3413.59	854.405	4	0	0	1	8.55	2.68	5.37	0.12	0.28	0.44	0.29	0.15	0.08	850	-0.00191	12.6	0	39.4	0	DSS	Inter_Y_214_05mM_DSS.xls	0.5mM
1	RLEEIKTLR-DLAKMIK-a6-b4	sp|G0S4F3|NUP82_CHATD	sp|G0SBQ3|NSP1_CHATD	xlink	inter-protein xl	AvA_Y_214_05_2_1.07341.07341.5_AvA_Y_214_05_2_1.07339.07339.5	812	594	664	AvA_Y_214_05_2_1_matched		2112.227	423.453	5	-3.2	3.2	2	10.46	2.68	5.36	0.29	0.62	0.45	0.31	0.14	0.08	191	-0.00191	35.4	0	39.04	0	DSS	Inter_Y_214_05mM_DSS.xls	0.5mM
1	LAEKLTDQLDEMGK-SKTDTEENLAVPR-a4-b2	sp|G0SBQ3|NSP1_CHATD	sp|G0SAK3|NU145_CHATD	xlink	inter-protein xl	AvA_Y_214_05_2_2.07996.07996.3_AvA_Y_214_05_2_2.07983.07983.3	580	266	133	AvA_Y_214_05_2_2_matched		3186.589	1063.204	3	-2.3	2.3	5	7.7	2.85	5.69	0.13	0.43	0.45	0.22	0.23	0.08	734	-0.00158	28.7	0.58	38.96	0	DSS	Inter_Y_214_05mM_DSS.xls	0.5mM
1	GTNDEEYSQTGSKR-SKTDTEENLAVPR-a13-b2	sp|G0S0E7|NU120_CHATD	sp|G0SAK3|NU145_CHATD	xlink	inter-protein xl	AvA_Y_214_05_2_1.05341.05341.4_AvA_Y_214_05_2_1.05323.05323.4	1149	266	882	AvA_Y_214_05_2_1_matched		3167.488	792.88	4	0.7	0.7	1	9.27	2.57	5.15	0.13	0.32	0.33	0.14	0.19	0.06	627	-0.00453	10.8	0.14	37.53	0	DSS	Inter_Y_214_05mM_DSS.xls	0.5mM
1	GLLAATGTPSPTKK-DIYVIGEKPR-a13-b8	sp|G0SBS8|NU159_CHATD	sp|G0S4F3|NUP82_CHATD	xlink	inter-protein xl	AvA_Y_214_05_2_1.07950.07950.4_AvA_Y_214_05_2_1.07931.07931.4	1435	398	34	AvA_Y_214_05_2_1_matched		2667.484	667.879	4	-0.4	0.4	2	10.05	2.85	5.69	0.17	0.29	0.32	0.13	0.19	0.06	568	-0.00289	20.8	0.36	37.38	0	DSS	Inter_Y_214_05mM_DSS.xls	0.5mM
1	LAEKLTDQLDEMGK-IIKTPVADDIR-a4-b3	sp|G0SBQ3|NSP1_CHATD	sp|G0S4F3|NUP82_CHATD	xlink	inter-protein xl	AvA_Y_214_05_1_2.07824.07824.4_AvA_Y_214_05_1_2.07786.07786.4	580	110	24	AvA_Y_214_05_1_2_matched		2967.584	742.904	4	0.2	0.2	5	9.7	2.12	4.25	0.16	0.43	0.43	0.18	0.25	0.08	340	-0.00191	17.5	0.61	35.87	0	DSS	Inter_Y_214_05mM_DSS.xls	0.5mM
1	CKGAAAASDPR-MQKFSTAVR-a2-b3	sp|G0SAK3|NU145_CHATD	sp|G0S0E7|NU120_CHATD	xlink	inter-protein xl	AvA_Y_214_05_3_1.05795.05795.4_AvA_Y_214_05_3_1.05773.05773.4	769	1203	433	AvA_Y_214_05_3_1_matched		2307.142	577.793	4	-1.9	1.9	3	10.09	2.1	4.21	0.27	0.39	0.52	0.43	0.09	0.09	307	-0.00453	15.2	0.72	35.63	0	DSS	Inter_Y_214_05mM_DSS.xls	0.5mM
1	SLFEQAKAPTQPALTTSGK-TINKMTSMAEKR-a7-b4	sp|G0SAK3|NU145_CHATD	sp|G0SBS8|NU159_CHATD	xlink	inter-protein xl	AvA_Y_214_05_1_1.06643.06643.5_AvA_Y_214_05_1_1.06622.06622.5	242	1339	25	AvA_Y_214_05_1_1_matched		3520.83	705.174	5	1	1	3	8.08	2.07	4.15	0.11	0.39	0.45	0.42	0.03	0.07	573	-0.00239	8.5	0.81	35.62	0	DSS	Inter_Y_214_05mM_DSS.xls	0.5mM
1	AKEEDLRK-TYKLAEK-a2-b3	sp|G0SBS8|NU159_CHATD	sp|G0SBQ3|NSP1_CHATD	xlink	inter-protein xl	AvA_Y_214_05_2_1.04489.04489.4_AvA_Y_214_05_2_1.04467.04467.4	1249	576	48	AvA_Y_214_05_2_1_matched		1977.076	495.277	4	-1.1	1.1	8	10.22	1.77	3.53	0.27	0.49	0.62	0.06	0.57	0.12	152	-0.00135	37.2	0	35.62	0	DSS	Inter_Y_214_05mM_DSS.xls	0.5mM
1	IKSFAPAWLNEPAPGHK-DLAKLR-a2-b4	sp|G0S4F3|NUP82_CHATD	sp|G0SBS8|NU159_CHATD	xlink	inter-protein xl	AvA_Y_214_05_1_1.08132.08132.5_AvA_Y_214_05_1_1.08113.08113.5	5	1245	169	AvA_Y_214_05_1_1_matched		2714.485	543.905	5	-2.1	2.1	5	9.44	1.56	3.12	0.18	0.49	0.64	0.26	0.38	0.16	197	-0.00289	15.6	0.33	35.25	0	DSS	Inter_Y_214_05mM_DSS.xls	0.5mM
1	SSVGPTSTKK-DLAKLR-a9-b4	sp|G0S4F3|NUP82_CHATD	sp|G0SBS8|NU159_CHATD	xlink	inter-protein xl	AvA_Y_214_05_4_2.05121.05121.4_AvA_Y_214_05_4_2.05096.05096.4	91	1245	83	AvA_Y_214_05_4_2_matched		1843.038	461.767	4	-1.8	1.8	4	10.44	2.42	4.84	0.25	0.27	0.43	0.23	0.2	0.08	361	-0.00289	30.9	0.89	34.62	0	DSS	Inter_Y_214_05mM_DSS.xls	0.5mM
1	KDSSDFDDGAATAGYR-AKEEDLR-a1-b2	sp|G0S4F3|NUP82_CHATD	sp|G0SBS8|NU159_CHATD	xlink	inter-protein xl	AvA_Y_214_05_2_2.05502.05502.4_AvA_Y_214_05_2_2.05480.05480.4	92	1249	86	AvA_Y_214_05_2_2_matched		2672.217	669.062	4	-1.1	1.1	1	7.28	2.89	5.79	0.22	0.19	0.41	0.38	0.03	0.06	819	-0.00289	11.9	0	34.46	0	DSS	Inter_Y_214_05mM_DSS.xls	0.5mM
1	IKSFAPAWLNEPAPGHK-AKEEDLRK-a2-b2	sp|G0S4F3|NUP82_CHATD	sp|G0SBS8|NU159_CHATD	xlink	inter-protein xl	AvA_Y_214_05_1_2.06615.06615.4_AvA_Y_214_05_1_2.06601.06601.4	5	1249	173	AvA_Y_214_05_1_2_matched		2987.586	747.904	4	-0.3	0.3	4	7.74	2.49	4.98	0.16	0.26	0.4	0.34	0.06	0.06	693	-0.00289	5.3	0.25	34.38	0	DSS	Inter_Y_214_05mM_DSS.xls	0.5mM
1	KARPSSSSEEDQQLLER-SKTDTEENLAVPR-a1-b2	sp|G0S0E7|NU120_CHATD	sp|G0SAK3|NU145_CHATD	xlink	inter-protein xl	AvA_Y_214_05_1_2.05180.05180.4_AvA_Y_214_05_1_2.05152.05152.4	1184	266	917	AvA_Y_214_05_1_2_matched		3555.761	889.948	4	-1.2	1.2	2	8.8	1.84	3.67	0.15	0.4	0.42	0.05	0.38	0.09	384	-0.00453	20.1	0.28	34.26	0	DSS	Inter_Y_214_05mM_DSS.xls	0.5mM
1	IHTITGDDLSDDPPVSEDQLIKQR-IKDVEGTMAAIHNLGR-a22-b2	sp|G0S4F3|NUP82_CHATD	sp|G0SBS8|NU159_CHATD	xlink	inter-protein xl	AvA_Y_214_05_2_1.08825.08825.6_AvA_Y_214_05_2_1.08804.08804.6	734	1227	578	AvA_Y_214_05_2_1_matched		4553.302	759.891	6	-1.2	1.2	3	10.14	1.22	2.43	0.18	0.28	0.75	0.7	0.05	0.12	314	-0.00289	12.1	0.73	33.57	0	DSS	Inter_Y_214_05mM_DSS.xls	0.5mM
1	KARPSSSSEEDQQLLER-KHLPNWER-a1-b1	sp|G0S0E7|NU120_CHATD	sp|G0SAK3|NU145_CHATD	xlink	inter-protein xl	AvA_Y_214_05_1_1.05196.05196.6_AvA_Y_214_05_1_1.05170.05170.6	1184	702	481	AvA_Y_214_05_1_1_matched		3175.596	530.274	6	-1.5	1.5	1	6.71	2.46	4.92	0.2	0.23	0.53	0.5	0.03	0.08	777	-0.00453	10.7	0.49	33.52	0	DSS	Inter_Y_214_05mM_DSS.xls	0.5mM
1	SSVGPTSTKKDSSDFDDGAATAGYR-AKEEDLR-a10-b2	sp|G0S4F3|NUP82_CHATD	sp|G0SBS8|NU159_CHATD	xlink	inter-protein xl	AvA_Y_214_05_1_2.04868.04868.4_AvA_Y_214_05_1_2.04886.04886.4	92	1249	86	AvA_Y_214_05_1_2_matched		3516.652	880.171	4	0.8	0.8	1	6.9	1.81	3.63	0.12	0.24	0.31	0.28	0.04	0.05	762	-0.00289	4.9	0	33.36	0	DSS	Inter_Y_214_05mM_DSS.xls	0.5mM
1	TINKMTSMAEKR-GFVKWPYEQR-a4-b4	sp|G0SBS8|NU159_CHATD	sp|G0SAK3|NU145_CHATD	xlink	inter-protein xl	AvA_Y_214_05_2_1.07775.07775.5_AvA_Y_214_05_2_1.07761.07761.5	1339	258	9	AvA_Y_214_05_2_1_matched		2855.44	572.096	5	-2.3	2.3	1	8.36	1.9	3.8	0.19	0.41	0.44	0.12	0.32	0.08	360	-0.00239	11.9	0.89	33.3	0	DSS	Inter_Y_214_05mM_DSS.xls	0.5mM
1	SSLSSSSSSRPASATADDEKGYR-KVNEVK-a20-b1	sp|G0S0E7|NU120_CHATD	sp|G0S4F3|NUP82_CHATD	xlink	inter-protein xl	AvA_Y_214_05_2_2.04114.04114.5_AvA_Y_214_05_2_2.04079.04079.5	58	705	647	AvA_Y_214_05_2_2_matched		3198.557	640.719	5	-2.1	2.1	1	7.18	2.47	4.94	0.23	0.25	0.33	0.31	0.02	0.04	701	-0.00549	10.5	0.84	33.15	0	DSS	Inter_Y_214_05mM_DSS.xls	0.5mM
1	MQKFSTAVRQEQGQQTPR-CKGAAAASDPR-a3-b2	sp|G0S0E7|NU120_CHATD	sp|G0SAK3|NU145_CHATD	xlink	inter-protein xl	AvA_Y_214_05_2_1.04910.04910.4_AvA_Y_214_05_2_1.04876.04876.4	1203	769	433	AvA_Y_214_05_2_1_matched		3359.642	840.918	4	-1.2	1.2	2	9.34	1.6	3.19	0.23	0.37	0.49	0.2	0.29	0.1	252	-0.00453	14.2	0	32.75	0	DSS	Inter_Y_214_05mM_DSS.xls	0.5mM
1	AKEEDLRK-KIKPGPR-a2-b1	sp|G0SBS8|NU159_CHATD	sp|G0S4F3|NUP82_CHATD	xlink	inter-protein xl	AvA_Y_214_05_2_2.03298.03298.4_AvA_Y_214_05_2_2.03275.03275.4	1249	40	138	AvA_Y_214_05_2_2_matched		1920.111	481.036	4	-2.4	2.4	2	8.26	2.22	4.45	0.12	0.47	0.36	0.13	0.23	0.07	291	-0.00289	24.2	0.4	32.64	0	DSS	Inter_Y_214_05mM_DSS.xls	0.5mM
1	AKEEDLRK-ELSDKEK-a2-b5	sp|G0SBS8|NU159_CHATD	sp|G0S4F3|NUP82_CHATD	xlink	inter-protein xl	AvA_Y_214_05_2_1.03889.03889.4_AvA_Y_214_05_2_1.03859.03859.4	1249	769	591	AvA_Y_214_05_2_1_matched		1973.027	494.265	4	-2.5	2.5	4	7.95	1.15	2.3	0.17	0.54	0.56	0.02	0.54	0.11	186	-0.00289	20	0	32.41	0	DSS	Inter_Y_214_05mM_DSS.xls	0.5mM
1	SSVGPTSTKK-TYKLAEK-a9-b3	sp|G0S4F3|NUP82_CHATD	sp|G0SBQ3|NSP1_CHATD	xlink	inter-protein xl	AvA_Y_214_05_3_2.05160.05160.4_AvA_Y_214_05_3_2.05136.05136.4	91	576	39	AvA_Y_214_05_3_2_matched		1980.076	496.027	4	-0.8	0.8	1	9.45	1.48	2.97	0.28	0.31	0.69	0.65	0.04	0.11	274	-0.00191	19.5	0	32.22	0	DSS	Inter_Y_214_05mM_DSS.xls	0.5mM
1	TYKLAEK-DLAKLR-a3-b4	sp|G0SBQ3|NSP1_CHATD	sp|G0SBS8|NU159_CHATD	xlink	inter-protein xl	AvA_Y_214_05_3_1.06935.06935.4_AvA_Y_214_05_3_1.06912.06912.4	576	1245	44	AvA_Y_214_05_3_1_matched		1703.976	427.002	4	-3.5	3.5	2	9.81	1.8	3.6	0.16	0.37	0.47	0.07	0.4	0.09	166	-0.00135	30.9	0.62	31.71	0	DSS	Inter_Y_214_05mM_DSS.xls	0.5mM
1	SSVGPTSTKKDSSDFDDGAATAGYR-AKEEDLR-a9-b2	sp|G0S4F3|NUP82_CHATD	sp|G0SBS8|NU159_CHATD	xlink	inter-protein xl	AvA_Y_214_05_2_2.05446.05446.4_AvA_Y_214_05_2_2.05408.05408.4	91	1249	87	AvA_Y_214_05_2_2_matched		3516.641	880.168	4	-2.5	2.5	2	7.01	1.72	3.45	0.12	0.21	0.27	0.2	0.07	0.05	687	-0.00289	6.4	0.82	31.68	0	DSS	Inter_Y_214_05mM_DSS.xls	0.5mM
1	SSVGPTSTKK-AKEEDLR-a9-b2	sp|G0S4F3|NUP82_CHATD	sp|G0SBS8|NU159_CHATD	xlink	inter-protein xl	AvA_Y_214_05_3_2.04631.04631.4_AvA_Y_214_05_3_2.04599.04599.4	91	1249	87	AvA_Y_214_05_3_2_matched		1988.041	498.018	4	-1	1	4	9.23	1.86	3.72	0.23	0.29	0.64	0.4	0.24	0.12	280	-0.00289	10.6	0.69	31.52	0	DSS	Inter_Y_214_05mM_DSS.xls	0.5mM
1	SSVGPTSTKKDSSDFDDGAATAGYR-AKLASANAAR-a10-b2	sp|G0S4F3|NUP82_CHATD	sp|G0SBS8|NU159_CHATD	xlink	inter-protein xl	AvA_Y_214_05_1_1.04905.04905.5_AvA_Y_214_05_1_1.04888.04888.5	92	1309	146	AvA_Y_214_05_1_1_matched		3628.751	726.758	5	-2.7	2.7	2	5.98	1.89	3.79	0.06	0.24	0.31	0.16	0.14	0.07	714	-0.00289	7.8	0.28	30.85	0	DSS	Inter_Y_214_05mM_DSS.xls	0.5mM
1	SSVGPTSTKK-LRAKEEDLR-a9-b4	sp|G0S4F3|NUP82_CHATD	sp|G0SBS8|NU159_CHATD	xlink	inter-protein xl	AvA_Y_214_05_2_1.04425.04425.5_AvA_Y_214_05_2_1.04408.04408.5	91	1249	87	AvA_Y_214_05_2_1_matched		2257.225	452.453	5	-1.2	1.2	2	9.41	2.12	4.24	0.21	0.22	0.41	0.26	0.15	0.07	333	-0.00289	14.6	0.64	30.77	0	DSS	Inter_Y_214_05mM_DSS.xls	0.5mM
1	SKTDTEENLAVPR-DLAKMIK-a2-b4	sp|G0SAK3|NU145_CHATD	sp|G0SBQ3|NSP1_CHATD	xlink	inter-protein xl	AvA_Y_214_05_2_1.07212.07212.4_AvA_Y_214_05_2_1.07194.07194.4	266	594	119	AvA_Y_214_05_2_1_matched		2414.274	604.576	4	0.5	0.5	2	8.35	1.55	3.1	0.21	0.28	0.58	0.57	0.01	0.08	359	-0.00158	11.6	0	30.56	0	DSS	Inter_Y_214_05mM_DSS.xls	0.5mM
1	LLDSESAGDKK-KHLPNWER-a10-b1	sp|G0S0E7|NU120_CHATD	sp|G0SAK3|NU145_CHATD	xlink	inter-protein xl	AvA_Y_214_05_2_1.06127.06127.5_AvA_Y_214_05_2_1.06106.06106.5	1183	702	480	AvA_Y_214_05_2_1_matched		2378.218	476.652	5	-1.9	1.9	1	8.36	1.26	2.52	0.14	0.41	0.58	0.56	0.02	0.09	207	-0.00453	12.9	0	30.38	0	DSS	Inter_Y_214_05mM_DSS.xls	0.5mM
1	SSVGPTSTKK-AKEEDLRK-a9-b2	sp|G0S4F3|NUP82_CHATD	sp|G0SBS8|NU159_CHATD	xlink	inter-protein xl	AvA_Y_214_05_2_1.03649.03649.4_AvA_Y_214_05_2_1.03627.03627.4	91	1249	87	AvA_Y_214_05_2_1_matched		2116.137	530.042	4	-0.2	0.2	6	8.04	1.05	2.1	0.16	0.36	0.84	0.83	0.01	0.14	228	-0.00289	15.1	0.64	29.87	0	DSS	Inter_Y_214_05mM_DSS.xls	0.5mM
1	LRAKEEDLR-TYKLAEK-a4-b3	sp|G0SBS8|NU159_CHATD	sp|G0SBQ3|NSP1_CHATD	xlink	inter-protein xl	AvA_Y_214_05_2_1.05252.05252.5_AvA_Y_214_05_2_1.05219.05219.5	1249	576	48	AvA_Y_214_05_2_1_matched		2118.166	424.641	5	-1	1	1	7.34	2.24	4.47	0.09	0.43	0.36	0.12	0.24	0.07	285	-0.00135	13.6	0.49	29.77	0	DSS	Inter_Y_214_05mM_DSS.xls	0.5mM
1	SLFEQAKAPTQPALTTSGK-TINKMTSMAEKR-a7-b11	sp|G0SAK3|NU145_CHATD	sp|G0SBS8|NU159_CHATD	xlink	inter-protein xl	AvA_Y_214_05_1_2.06606.06606.5_AvA_Y_214_05_1_2.06585.06585.5	242	1346	32	AvA_Y_214_05_1_2_matched		3520.825	705.173	5	-0.6	0.6	1	6.09	1.26	2.52	0.07	0.42	0.44	0.43	0.01	0.07	429	-0.00239	7.4	0.87	29.65	0	DSS	Inter_Y_214_05mM_DSS.xls	0.5mM
1	LLTEAEEALTVLKAK-SKTDTEENLAVPR-a13-b2	sp|G0SBS8|NU159_CHATD	sp|G0SAK3|NU145_CHATD	xlink	inter-protein xl	AvA_Y_214_05_1_2.08731.08731.5_AvA_Y_214_05_1_2.08711.08711.5	1307	266	31	AvA_Y_214_05_1_2_matched		3224.739	645.956	5	0	0	1	7.98	1.62	3.24	0.11	0.19	0.41	0.04	0.36	0.08	470	-0.00239	8.5	0.83	29.57	0	DSS	Inter_Y_214_05mM_DSS.xls	0.5mM
1	LEDLRKQYQQELDR-SKTDTEENLAVPR-a6-b2	sp|G0S0E7|NU120_CHATD	sp|G0SAK3|NU145_CHATD	xlink	inter-protein xl	AvA_Y_214_05_1_1.06039.06039.5_AvA_Y_214_05_1_1.06032.06032.5	1228	266	961	AvA_Y_214_05_1_1_matched		3429.727	686.953	5	-3	3	1	7.62	1.89	3.77	0.12	0.22	0.48	0.04	0.44	0.09	458	-0.00453	12.2	0.77	29.47	0	DSS	Inter_Y_214_05mM_DSS.xls	0.5mM
1	IKDVEGTMAAIHNLGR-IQKLYTSTYEAER-a2-b3	sp|G0SBS8|NU159_CHATD	sp|G0SBQ3|NSP1_CHATD	xlink	inter-protein xl	AvA_Y_214_05_1_2.07742.07742.4_AvA_Y_214_05_1_2.07720.07720.4	1227	508	94	AvA_Y_214_05_1_2_matched		3462.78	866.703	4	-0.6	0.6	1	7.36	1.6	3.2	0.12	0.21	0.38	0.04	0.34	0.08	497	-0.00135	8.5	0.27	29.09	0	DSS	Inter_Y_214_05mM_DSS.xls	0.5mM
1	ELDELYAKQMGSAAGEQAAGPDQERER-SSVGPTSTKK-a8-b9	sp|G0SBQ3|NSP1_CHATD	sp|G0S4F3|NUP82_CHATD	xlink	inter-protein xl	AvA_Y_214_05_1_1.05888.05888.4_AvA_Y_214_05_1_1.05874.05874.4	554	91	17	AvA_Y_214_05_1_1_matched		4076.945	1020.244	4	-3.7	3.7	1	8.19	1.01	2.01	0.17	0.22	0.33	0.28	0.05	0.05	386	-0.00191	5.9	0.45	28.92	0	DSS	Inter_Y_214_05mM_DSS.xls	0.5mM
1	IIKTPVADDIR-AKEEDLRK-a3-b2	sp|G0S4F3|NUP82_CHATD	sp|G0SBS8|NU159_CHATD	xlink	inter-protein xl	AvA_Y_214_05_2_1.05777.05777.5_AvA_Y_214_05_2_1.05783.05783.5	110	1249	68	AvA_Y_214_05_2_1_matched		2365.318	474.071	5	-1.6	1.6	1	7.31	2.03	4.06	0.16	0.32	0.4	0.39	0.02	0.06	350	-0.00289	9	0.44	28.66	0	DSS	Inter_Y_214_05mM_DSS.xls	0.5mM
1	SSVGPTSTKKDSSDFDDGAATAGYR-TYKLAEK-a10-b3	sp|G0S4F3|NUP82_CHATD	sp|G0SBQ3|NSP1_CHATD	xlink	inter-protein xl	AvA_Y_214_05_1_1.05279.05279.4_AvA_Y_214_05_1_1.05260.05260.4	92	576	38	AvA_Y_214_05_1_1_matched		3508.67	878.175	4	-4	4	2	7.03	1.51	3.01	0.14	0.17	0.27	0.26	0.01	0.04	556	-0.00191	5.8	0.29	28.23	0	DSS	Inter_Y_214_05mM_DSS.xls	0.5mM
1	LFNAQVDPDQIALTKALPLSAEQLAQQNELR-KHHSSPR-a15-b1	sp|G0SBS8|NU159_CHATD	sp|G0S0E7|NU120_CHATD	xlink	inter-protein xl	AvA_Y_214_05_1_1.09181.09181.5_AvA_Y_214_05_1_1.09166.09166.5	1270	75	124	AvA_Y_214_05_1_1_matched		4419.317	884.871	5	-2.9	2.9	1	6.6	1.14	2.28	0.13	0.2	0.39	0.39	0	0.04	562	-0.00387	2.8	0.35	28.23	0	DSS	Inter_Y_214_05mM_DSS.xls	0.5mM
1	IQKLYTSTYEAER-IIKTPVADDIR-a3-b3	sp|G0SBQ3|NSP1_CHATD	sp|G0S4F3|NUP82_CHATD	xlink	inter-protein xl	AvA_Y_214_05_1_1.06833.06833.4_AvA_Y_214_05_1_1.06814.06814.4	508	110	48	AvA_Y_214_05_1_1_matched		2978.594	745.656	4	-0.7	0.7	2	7.02	1.9	3.8	0.14	0.31	0.31	0.15	0.17	0.06	375	-0.00191	10.9	0.66	28.23	0	DSS	Inter_Y_214_05mM_DSS.xls	0.5mM
1	TINKMTSMAEKR-GFVKWPYEQR-a11-b4	sp|G0SBS8|NU159_CHATD	sp|G0SAK3|NU145_CHATD	xlink	inter-protein xl	AvA_Y_214_05_2_2.07766.07766.5_AvA_Y_214_05_2_2.07749.07749.5	1346	258	16	AvA_Y_214_05_2_2_matched		2855.443	572.096	5	-1.1	1.1	1	7.23	1.88	3.76	0.17	0.31	0.37	0.04	0.33	0.07	316	-0.00239	11.2	0.26	27.94	0	DSS	Inter_Y_214_05mM_DSS.xls	0.5mM
1	SKTDTEENLAVPR-TINKMTSMAEK-a2-b4	sp|G0SAK3|NU145_CHATD	sp|G0SBS8|NU159_CHATD	xlink	inter-protein xl	AvA_Y_214_05_2_2.06491.06491.4_AvA_Y_214_05_2_2.06470.06470.4	266	1339	1	AvA_Y_214_05_2_2_matched		2849.411	713.361	4	-1.3	1.3	1	7.86	1.75	3.5	0.14	0.2	0.39	0.34	0.05	0.07	380	-0.00239	9.7	0	27.81	0	DSS	Inter_Y_214_05mM_DSS.xls	0.5mM
1	IQKLYTSTYEAER-SSVGPTSTKK-a3-b9	sp|G0SBQ3|NSP1_CHATD	sp|G0S4F3|NUP82_CHATD	xlink	inter-protein xl	AvA_Y_214_05_2_2.05776.05776.3_AvA_Y_214_05_2_2.05742.05742.3	508	91	29	AvA_Y_214_05_2_2_matched		2729.408	910.811	3	-1.5	1.5	2	7.02	1.75	3.5	0.33	0.14	0.39	0.33	0.05	0.06	496	-0.00191	13.2	0.36	27.45	0	DSS	Inter_Y_214_05mM_DSS.xls	0.5mM
1	SKTDTEENLAVPR-RLEEIKTLR-a2-b6	sp|G0SAK3|NU145_CHATD	sp|G0S4F3|NUP82_CHATD	xlink	inter-protein xl	AvA_Y_214_05_1_1.06035.06035.5_AvA_Y_214_05_1_1.06037.06037.5	266	812	545	AvA_Y_214_05_1_1_matched		2753.486	551.705	5	-2.3	2.3	3	8.23	1.17	2.34	0.17	0.25	0.53	0.48	0.05	0.09	244	-0.00338	13.4	0.95	27.39	0	DSS	Inter_Y_214_05mM_DSS.xls	0.5mM
1	SSVGPTSTKK-EFKEQAAK-a9-b3	sp|G0S4F3|NUP82_CHATD	sp|G0SBQ3|NSP1_CHATD	xlink	inter-protein xl	AvA_Y_214_05_3_1.04646.04646.4_AvA_Y_214_05_3_1.04621.04621.4	91	486	51	AvA_Y_214_05_3_1_matched		2078.084	520.529	4	-2.6	2.6	2	7.19	1.37	2.75	0.18	0.43	0.25	0.2	0.05	0.04	165	-0.00191	16	0.71	27.39	0	DSS	Inter_Y_214_05mM_DSS.xls	0.5mM
1	SLFEQAKAPTQPALTTSGK-LLTEAEEALTVLKAK-a7-b13	sp|G0SAK3|NU145_CHATD	sp|G0SBS8|NU159_CHATD	xlink	inter-protein xl	AvA_Y_214_05_1_2.09126.09126.4_AvA_Y_214_05_1_2.09117.09117.4	242	1307	7	AvA_Y_214_05_1_2_matched		3740.05	936.02	4	0.1	0.1	1	7.67	1.14	2.28	0.14	0.26	0.37	0.23	0.14	0.07	302	-0.00239	6.1	0.63	27.29	0	DSS	Inter_Y_214_05mM_DSS.xls	0.5mM
1	VGDDTEESTPASQMPSLKIPSEIR-KQYQQELDR-a18-b1	sp|G0S4F3|NUP82_CHATD	sp|G0S0E7|NU120_CHATD	xlink	inter-protein xl	AvA_Y_214_05_2_1.08174.08174.4_AvA_Y_214_05_2_1.08157.08157.4	845	1228	383	AvA_Y_214_05_2_1_matched		3930.908	983.735	4	-1.9	1.9	3	8.63	0.89	1.78	0.18	0.27	0.44	0.37	0.07	0.07	171	-0.00549	13.4	0.13	27.16	0	DSS	Inter_Y_214_05mM_DSS.xls	0.5mM
1	AKEEDLR-TYKLAEK-a2-b3	sp|G0SBS8|NU159_CHATD	sp|G0SBQ3|NSP1_CHATD	xlink	inter-protein xl	AvA_Y_214_05_4_1.04845.04845.4_AvA_Y_214_05_4_1.04820.04820.4	1249	576	48	AvA_Y_214_05_4_1_matched		1848.979	463.253	4	-2.3	2.3	1	7.1	1.98	3.95	0.08	0.37	0.27	0.1	0.17	0.05	238	-0.00135	8.2	0	27.07	0	DSS	Inter_Y_214_05mM_DSS.xls	0.5mM
1	YQKEFKEQAAK-SSVGPTSTKK-a6-b9	sp|G0SBQ3|NSP1_CHATD	sp|G0S4F3|NUP82_CHATD	xlink	inter-protein xl	AvA_Y_214_05_2_1.04340.04340.5_AvA_Y_214_05_2_1.04306.04306.5	486	91	51	AvA_Y_214_05_2_1_matched		2497.305	500.469	5	-0.4	0.4	1	7.24	1.65	3.31	0.22	0.1	0.73	0.09	0.64	0.14	402	-0.00191	17.9	0.77	25.93	0.017	DSS	Inter_Y_214_05mM_DSS.xls	0.5mM
1	VAAAQKAAGSMGANVPGTETDAAESFYR-KHHSSPR-a6-b1	sp|G0SBQ3|NSP1_CHATD	sp|G0S0E7|NU120_CHATD	xlink	inter-protein xl	AvA_Y_214_05_1_2.06418.06418.4_AvA_Y_214_05_1_2.06486.06486.4	649	75	128	AvA_Y_214_05_1_2_matched		3754.797	939.707	4	-4	4	5	6.88	1.12	2.23	0.16	0.19	0.54	0.53	0.01	0.07	397	-0.00256	3	0.2	25.91	0.017	DSS	Inter_Y_214_05mM_DSS.xls	0.5mM
1	SKTDTEENLAVPR-LLDSESAGDKK-a2-b10	sp|G0SAK3|NU145_CHATD	sp|G0S0E7|NU120_CHATD	xlink	inter-protein xl	AvA_Y_214_05_1_1.05432.05432.4_AvA_Y_214_05_1_1.05414.05414.4	266	1183	916	AvA_Y_214_05_1_1_matched		2758.385	690.604	4	-1	1	2	5.19	2.45	4.91	0.19	0.13	0.2	0.14	0.06	0.04	638	-0.00453	7.2	0	25.51	0.017	DSS	Inter_Y_214_05mM_DSS.xls	0.5mM
1	AKEEDLRK-KVNEVKNR-a2-b6	sp|G0SBS8|NU159_CHATD	sp|G0S4F3|NUP82_CHATD	xlink	inter-protein xl	AvA_Y_214_05_2_1.03274.03274.5_AvA_Y_214_05_2_1.03257.03257.5	1249	710	532	AvA_Y_214_05_2_1_matched		2111.164	423.241	5	-2.8	2.8	1	6.49	2.12	4.25	0.16	0.32	0.23	0.08	0.15	0.04	258	-0.00289	15.2	0.35	25.3	0.017	DSS	Inter_Y_214_05mM_DSS.xls	0.5mM
1	IIKTPVADDIR-AKEEDLR-a3-b2	sp|G0S4F3|NUP82_CHATD	sp|G0SBS8|NU159_CHATD	xlink	inter-protein xl	AvA_Y_214_05_2_1.06409.06409.4_AvA_Y_214_05_2_1.06391.06391.4	110	1249	68	AvA_Y_214_05_2_1_matched		2237.229	560.315	4	0.9	0.9	1	6.56	2.59	5.18	0.07	0.35	0.13	0.07	0.06	0.02	236	-0.00289	13	0.64	25.16	0.016	DSS	Inter_Y_214_05mM_DSS.xls	0.5mM
1	YQKEFKEQAAK-SSVGPTSTKK-a3-b9	sp|G0SBQ3|NSP1_CHATD	sp|G0S4F3|NUP82_CHATD	xlink	inter-protein xl	AvA_Y_214_05_3_1.04798.04798.5_AvA_Y_214_05_3_1.04774.04774.5	483	91	54	AvA_Y_214_05_3_1_matched		2497.302	500.468	5	-1.7	1.7	1	5.97	1.89	3.78	0.2	0.22	0.37	0.06	0.31	0.07	379	-0.00191	11.3	0	24.65	0.032	DSS	Inter_Y_214_05mM_DSS.xls	0.5mM
1	SSVGPTSTKKDSSDFDDGAATAGYR-KKDEPVR-a9-b2	sp|G0S4F3|NUP82_CHATD	sp|G0SDQ4|NUP85_CHATD	xlink	inter-protein xl	AvA_Y_214_05_1_1.05502.05502.4_AvA_Y_214_05_1_1.05472.05472.4	91	172	85	AvA_Y_214_05_1_1_matched		3527.723	882.939	4	6.2	6.2	1	5.53	1.57	3.13	0.1	0.11	0.2	0.17	0.02	0.03	564	-0.00347	3.7	0.45	24	0.032	DSS	Inter_Y_214_05mM_DSS.xls	0.5mM
1	KFGRTTTR-VDNKDIR-a1-b4	sp|G0S4F3|NUP82_CHATD	sp|G0SAK3|NU145_CHATD	xlink	inter-protein xl	AvA_Y_214_05_3_1.05416.05416.5_AvA_Y_214_05_3_1.05393.05393.5	757	423	333	AvA_Y_214_05_3_1_matched		1962.072	393.422	5	3.9	3.9	2	6.71	0.89	1.78	0.08	0.33	0.43	0.01	0.42	0.08	134	-0.00338	10.7	0.51	23.9	0.048	DSS	Inter_Y_214_05mM_DSS.xls	0.5mM
1	DLAKLR-YQKEFK-a4-b3	sp|G0SBS8|NU159_CHATD	sp|G0SBQ3|NSP1_CHATD	xlink	inter-protein xl	AvA_Y_214_05_3_1.12376.12376.3_AvA_Y_214_05_3_1.12499.12499.3	1245	483	137	AvA_Y_214_05_3_1_matched		1693.936	565.653	3	-2.4	2.4	2	7.22	1.29	2.58	0.18	0.25	0.29	0.25	0.04	0.05	179	-0.00135	11.8	0.9	23.89	0.046	DSS	Inter_Y_214_05mM_DSS.xls	0.5mM
1	IKSFAPAWLNEPAPGHK-AKEEDLR-a2-b2	sp|G0S4F3|NUP82_CHATD	sp|G0SBS8|NU159_CHATD	xlink	inter-protein xl	AvA_Y_214_2_1_1.07793.07793.5_AvA_Y_214_2_1_1.07781.07781.5	5	1249	173	AvA_Y_214_2_1_1_matched		2859.485	572.905	5	-2.3	2.3	2	10.37	3.23	6.46	0.17	0.45	0.48	0.31	0.17	0.09	640	-0.00289	16	0.38	43.19	0	DSS	Inter_Y_214_2mM_DSS.xls	2mM
1	LEEIKTLR-DLAKMIK-a5-b4	sp|G0S4F3|NUP82_CHATD	sp|G0SBQ3|NSP1_CHATD	xlink	inter-protein xl	AvA_Y_214_2_2_1.07954.07954.4_AvA_Y_214_2_2_1.07939.07939.4	812	594	664	AvA_Y_214_2_2_1_matched		1956.13	490.04	4	-1.6	1.6	4	10.72	2.03	4.07	0.31	0.7	0.59	0.14	0.45	0.11	201	-0.00191	45.8	0.63	41.8	0	DSS	Inter_Y_214_2mM_DSS.xls	2mM
1	SKTDTEENLAVPR-KQYQQELDR-a2-b1	sp|G0SAK3|NU145_CHATD	sp|G0S0E7|NU120_CHATD	xlink	inter-protein xl	AvA_Y_214_2_2_2.05890.05890.3_AvA_Y_214_2_2_2.05928.05928.3	266	1228	961	AvA_Y_214_2_2_2_matched		2803.395	935.473	3	-1.3	1.3	2	9.32	3.09	6.18	0.24	0.41	0.45	0.3	0.15	0.08	710	-0.00453	24.9	0.71	41.55	0	DSS	Inter_Y_214_2mM_DSS.xls	2mM
1	IIKTPVADDIR-TYKLAEK-a3-b3	sp|G0S4F3|NUP82_CHATD	sp|G0SBQ3|NSP1_CHATD	xlink	inter-protein xl	AvA_Y_214_2_3_1.07439.07439.4_AvA_Y_214_2_3_1.07423.07423.4	110	576	20	AvA_Y_214_2_3_1_matched		2229.26	558.323	4	-0.8	0.8	3	9.81	3.71	7.42	0.21	0.37	0.42	0.34	0.08	0.07	665	-0.00191	33	0.49	40.58	0	DSS	Inter_Y_214_2mM_DSS.xls	2mM
1	SKTDTEENLAVPR-LEEIKTLR-a2-b5	sp|G0SAK3|NU145_CHATD	sp|G0S4F3|NUP82_CHATD	xlink	inter-protein xl	AvA_Y_214_2_2_2.07026.07026.4_AvA_Y_214_2_2_2.06990.06990.4	266	812	545	AvA_Y_214_2_2_2_matched		2597.399	650.358	4	3	3	2	10.74	2.77	5.54	0.28	0.29	0.56	0.44	0.12	0.09	597	-0.00338	33.6	0.68	40	0	DSS	Inter_Y_214_2mM_DSS.xls	2mM
1	IIKTPVADDIR-DLAKLR-a3-b4	sp|G0S4F3|NUP82_CHATD	sp|G0SBS8|NU159_CHATD	xlink	inter-protein xl	AvA_Y_214_2_2_1.07479.07479.4_AvA_Y_214_2_2_1.07448.07448.4	110	1245	64	AvA_Y_214_2_2_1_matched		2092.224	524.064	4	-0.8	0.8	2	11.39	2.31	4.63	0.25	0.53	0.56	0.22	0.33	0.12	215	-0.00289	28.5	0.61	39.76	0	DSS	Inter_Y_214_2mM_DSS.xls	2mM
1	SKTDTEENLAVPR-IIKTPVADDIR-a2-b3	sp|G0SAK3|NU145_CHATD	sp|G0S4F3|NUP82_CHATD	xlink	inter-protein xl	AvA_Y_214_2_2_2.07138.07138.4_AvA_Y_214_2_2_2.07117.07117.4	266	110	157	AvA_Y_214_2_2_2_matched		2836.518	710.137	4	-0.1	0.1	1	9.74	2.69	5.39	0.23	0.35	0.39	0.24	0.15	0.07	610	-0.00338	15.9	0.71	39.1	0	DSS	Inter_Y_214_2mM_DSS.xls	2mM
1	SSVGPTSTKKDSSDFDDGAATAGYR-AKEEDLR-a10-b2	sp|G0S4F3|NUP82_CHATD	sp|G0SBS8|NU159_CHATD	xlink	inter-protein xl	AvA_Y_214_2_2_2.05526.05526.4_AvA_Y_214_2_2_2.05521.05521.4	92	1249	86	AvA_Y_214_2_2_2_matched		3516.64	880.168	4	-2.5	2.5	1	8.58	2.51	5.03	0.18	0.24	0.42	0.33	0.09	0.08	784	-0.00289	8	0.64	37.57	0	DSS	Inter_Y_214_2mM_DSS.xls	2mM
1	SSVGPTSTKKDSSDFDDGAATAGYR-AKEEDLRK-a9-b2	sp|G0S4F3|NUP82_CHATD	sp|G0SBS8|NU159_CHATD	xlink	inter-protein xl	AvA_Y_214_2_1_1.05017.05017.4_AvA_Y_214_2_1_1.04996.04996.4	91	1249	87	AvA_Y_214_2_1_1_matched		3644.738	912.192	4	-1.6	1.6	3	7.88	2.13	4.26	0.13	0.32	0.34	0.31	0.03	0.05	774	-0.00289	3.9	0.74	37.3	0	DSS	Inter_Y_214_2mM_DSS.xls	2mM
1	GTNDEEYSQTGSKR-SKTDTEENLAVPR-a13-b2	sp|G0S0E7|NU120_CHATD	sp|G0SAK3|NU145_CHATD	xlink	inter-protein xl	AvA_Y_214_2_2_2.05410.05410.4_AvA_Y_214_2_2_2.05392.05392.4	1149	266	882	AvA_Y_214_2_2_2_matched		3167.481	792.878	4	-1.3	1.3	2	8.96	2.41	4.82	0.14	0.35	0.28	0.15	0.13	0.05	618	-0.00453	16.5	0.17	37.29	0	DSS	Inter_Y_214_2mM_DSS.xls	2mM
1	IKDVEGTMAAIHNLGR-IQKLYTSTYEAER-a2-b3	sp|G0SBS8|NU159_CHATD	sp|G0SBQ3|NSP1_CHATD	xlink	inter-protein xl	AvA_Y_214_2_2_1.08540.08540.5_AvA_Y_214_2_2_1.08549.08549.5	1227	508	94	AvA_Y_214_2_2_1_matched		3462.783	693.564	5	0.3	0.3	3	8.24	2.12	4.24	0.11	0.42	0.37	0.12	0.26	0.07	568	-0.00135	15.7	0.62	36.54	0	DSS	Inter_Y_214_2mM_DSS.xls	2mM
1	CKGAAAASDPR-MQKFSTAVR-a2-b3	sp|G0SAK3|NU145_CHATD	sp|G0S0E7|NU120_CHATD	xlink	inter-protein xl	AvA_Y_214_2_2_1.05335.05335.4_AvA_Y_214_2_2_1.05309.05309.4	769	1203	433	AvA_Y_214_2_2_1_matched		2307.142	577.793	4	-2	2	4	9.66	1.99	3.98	0.23	0.52	0.62	0.5	0.11	0.11	250	-0.00453	20.2	0	36.51	0	DSS	Inter_Y_214_2mM_DSS.xls	2mM
1	SSVGPTSTKKDSSDFDDGAATAGYR-AKEEDLRK-a10-b2	sp|G0S4F3|NUP82_CHATD	sp|G0SBS8|NU159_CHATD	xlink	inter-protein xl	AvA_Y_214_2_1_2.05044.05044.4_AvA_Y_214_2_1_2.05050.05050.4	92	1249	86	AvA_Y_214_2_1_2_matched		3644.733	912.191	4	-3	3	1	8.19	2.38	4.76	0.13	0.2	0.4	0.36	0.04	0.06	829	-0.00289	7.1	0.28	36.46	0	DSS	Inter_Y_214_2mM_DSS.xls	2mM
1	LEDLRKQYQQELDR-SKTDTEENLAVPR-a6-b2	sp|G0S0E7|NU120_CHATD	sp|G0SAK3|NU145_CHATD	xlink	inter-protein xl	AvA_Y_214_2_1_1.06570.06570.5_AvA_Y_214_2_1_1.06563.06563.5	1228	266	961	AvA_Y_214_2_1_1_matched		3429.734	686.955	5	-0.9	0.9	1	8.86	2.45	4.9	0.15	0.36	0.54	0.03	0.51	0.1	506	-0.00453	23.2	0.8	35.9	0	DSS	Inter_Y_214_2mM_DSS.xls	2mM
1	TTTRELSDKEK-AKEEDLRK-a9-b2	sp|G0S4F3|NUP82_CHATD	sp|G0SBS8|NU159_CHATD	xlink	inter-protein xl	AvA_Y_214_2_2_1.03917.03917.4_AvA_Y_214_2_2_1.03884.03884.4	769	1249	591	AvA_Y_214_2_2_1_matched		2432.274	609.076	4	-0.6	0.6	4	9.04	3.5	7	0.18	0.31	0.37	0.18	0.19	0.07	558	-0.00289	15.2	0.51	35.75	0	DSS	Inter_Y_214_2mM_DSS.xls	2mM
1	LAEKLTDQLDEMGK-IIKTPVADDIR-a4-b3	sp|G0SBQ3|NSP1_CHATD	sp|G0S4F3|NUP82_CHATD	xlink	inter-protein xl	AvA_Y_214_2_1_2.08474.08474.4_AvA_Y_214_2_1_2.08439.08439.4	580	110	24	AvA_Y_214_2_1_2_matched		2967.582	742.903	4	-0.5	0.5	2	8.49	2.21	4.41	0.14	0.48	0.48	0.17	0.32	0.09	363	-0.00191	17	0.66	35.06	0	DSS	Inter_Y_214_2mM_DSS.xls	2mM
1	MQKFSTAVRQEQGQQTPR-CKGAAAASDPR-a3-b2	sp|G0S0E7|NU120_CHATD	sp|G0SAK3|NU145_CHATD	xlink	inter-protein xl	AvA_Y_214_2_1_1.04931.04931.5_AvA_Y_214_2_1_1.04897.04897.5	1203	769	433	AvA_Y_214_2_1_1_matched		3359.642	672.936	5	-1.2	1.2	4	8.49	1.86	3.72	0.14	0.53	0.44	0.22	0.22	0.08	293	-0.00453	17.9	0.22	34.83	0	DSS	Inter_Y_214_2mM_DSS.xls	2mM
1	IKSFAPAWLNEPAPGHK-DLAKLR-a2-b4	sp|G0S4F3|NUP82_CHATD	sp|G0SBS8|NU159_CHATD	xlink	inter-protein xl	AvA_Y_214_2_2_2.08902.08902.5_AvA_Y_214_2_2_2.08899.08899.5	5	1245	169	AvA_Y_214_2_2_2_matched		2714.487	543.905	5	-1.4	1.4	3	9.42	1.39	2.79	0.17	0.47	0.61	0.18	0.43	0.17	173	-0.00289	20.7	0.67	34.34	0	DSS	Inter_Y_214_2mM_DSS.xls	2mM
1	IIKTPVADDIR-AKEEDLR-a3-b2	sp|G0S4F3|NUP82_CHATD	sp|G0SBS8|NU159_CHATD	xlink	inter-protein xl	AvA_Y_214_2_2_2.06488.06488.4_AvA_Y_214_2_2_2.06475.06475.4	110	1249	68	AvA_Y_214_2_2_2_matched		2237.225	560.314	4	-0.7	0.7	2	7.54	3.1	6.2	0.15	0.37	0.34	0.23	0.11	0.06	557	-0.00289	14.8	0.49	33.95	0	DSS	Inter_Y_214_2mM_DSS.xls	2mM
1	KDSSDFDDGAATAGYR-IQKLYTSTYEAER-a1-b3	sp|G0S4F3|NUP82_CHATD	sp|G0SBQ3|NSP1_CHATD	xlink	inter-protein xl	AvA_Y_214_2_1_2.06715.06715.4_AvA_Y_214_2_1_2.06699.06699.4	92	508	30	AvA_Y_214_2_1_2_matched		3413.597	854.407	4	2	2	1	7.61	2.25	4.51	0.12	0.25	0.38	0.22	0.16	0.07	687	-0.00191	14.5	0	33.93	0	DSS	Inter_Y_214_2mM_DSS.xls	2mM
1	VGDDTEESTPASQMPSLKIPSEIRK-KQYQQELDR-a18-b1	sp|G0S4F3|NUP82_CHATD	sp|G0S0E7|NU120_CHATD	xlink	inter-protein xl	AvA_Y_214_2_1_1.07345.07345.5_AvA_Y_214_2_1_1.07325.07325.5	845	1228	383	AvA_Y_214_2_1_1_matched		4059.008	812.81	5	-0.6	0.6	1	9.63	1.8	3.61	0.17	0.29	0.5	0.38	0.12	0.09	403	-0.00549	10.9	0.72	33.87	0	DSS	Inter_Y_214_2mM_DSS.xls	2mM
1	AKEEDLRK-TYKLAEK-a2-b3	sp|G0SBS8|NU159_CHATD	sp|G0SBQ3|NSP1_CHATD	xlink	inter-protein xl	AvA_Y_214_2_2_2.04568.04568.4_AvA_Y_214_2_2_2.04545.04545.4	1249	576	48	AvA_Y_214_2_2_2_matched		1977.075	495.277	4	-1.4	1.4	5	10	1.56	3.11	0.15	0.44	0.58	0.04	0.54	0.11	140	-0.00135	21.2	0	33.43	0	DSS	Inter_Y_214_2mM_DSS.xls	2mM
1	SKTDTEENLAVPR-RLEEIKTLR-a2-b6	sp|G0SAK3|NU145_CHATD	sp|G0S4F3|NUP82_CHATD	xlink	inter-protein xl	AvA_Y_214_2_1_1.06571.06571.5_AvA_Y_214_2_1_1.06547.06547.5	266	812	545	AvA_Y_214_2_1_1_matched		2753.488	551.705	5	-1.8	1.8	2	10.18	1.57	3.13	0.21	0.31	0.59	0.54	0.04	0.09	254	-0.00338	19.4	0.85	33.08	0	DSS	Inter_Y_214_2mM_DSS.xls	2mM
1	SSVGPTSTKKDSSDFDDGAATAGYR-DLAKLR-a9-b4	sp|G0S4F3|NUP82_CHATD	sp|G0SBS8|NU159_CHATD	xlink	inter-protein xl	AvA_Y_214_2_1_1.06332.06332.4_AvA_Y_214_2_1_1.06346.06346.4	91	1245	83	AvA_Y_214_2_1_1_matched		3371.648	843.92	4	0	0	2	7.64	2.87	5.74	0.17	0.14	0.22	0.21	0.01	0.03	776	-0.00289	5.6	0	32.88	0	DSS	Inter_Y_214_2mM_DSS.xls	2mM
1	AKEEDLRK-ELSDKEK-a2-b5	sp|G0SBS8|NU159_CHATD	sp|G0S4F3|NUP82_CHATD	xlink	inter-protein xl	AvA_Y_214_2_2_2.03958.03958.4_AvA_Y_214_2_2_2.03936.03936.4	1249	769	591	AvA_Y_214_2_2_2_matched		1973.029	494.265	4	-1.2	1.2	6	8.61	1.43	2.86	0.18	0.48	0.57	0.02	0.55	0.11	199	-0.00289	23.9	0.1	32.6	0	DSS	Inter_Y_214_2mM_DSS.xls	2mM
1	IIKTPVADDIR-AKEEDLRK-a3-b2	sp|G0S4F3|NUP82_CHATD	sp|G0SBS8|NU159_CHATD	xlink	inter-protein xl	AvA_Y_214_2_2_2.05858.05858.5_AvA_Y_214_2_2_2.05838.05838.5	110	1249	68	AvA_Y_214_2_2_2_matched		2365.318	474.071	5	-1.8	1.8	1	8.06	2.29	4.58	0.25	0.4	0.46	0.43	0.03	0.07	359	-0.00289	15.5	0.4	32.47	0	DSS	Inter_Y_214_2mM_DSS.xls	2mM
1	IQKLYTSTYEAER-SSVGPTSTKK-a3-b9	sp|G0SBQ3|NSP1_CHATD	sp|G0S4F3|NUP82_CHATD	xlink	inter-protein xl	AvA_Y_214_2_3_1.06502.06502.4_AvA_Y_214_2_3_1.06481.06481.4	508	91	29	AvA_Y_214_2_3_1_matched		2729.405	683.359	4	-2.9	2.9	2	10.23	1.63	3.26	0.18	0.25	0.51	0.2	0.31	0.1	287	-0.00191	14.1	0.45	32.35	0	DSS	Inter_Y_214_2mM_DSS.xls	2mM
1	SLFEQAKAPTQPALTTSGK-TINKMTSMAEKR-a7-b4	sp|G0SAK3|NU145_CHATD	sp|G0SBS8|NU159_CHATD	xlink	inter-protein xl	AvA_Y_214_2_1_2.07238.07238.5_AvA_Y_214_2_1_2.07216.07216.5	242	1339	25	AvA_Y_214_2_1_2_matched		3520.822	705.172	5	-1.4	1.4	2	6.3	1.86	3.71	0.12	0.31	0.47	0.46	0.01	0.07	651	-0.00239	9.3	0.94	32.04	0.034	DSS	Inter_Y_214_2mM_DSS.xls	2mM
1	SLFEQAKAPTQPALTTSGK-TINKMTSMAEKR-a7-b11	sp|G0SAK3|NU145_CHATD	sp|G0SBS8|NU159_CHATD	xlink	inter-protein xl	AvA_Y_214_2_2_2.07281.07281.5_AvA_Y_214_2_2_2.07262.07262.5	242	1346	32	AvA_Y_214_2_2_2_matched		3520.828	705.173	5	0.4	0.4	1	6.49	1.6	3.19	0.17	0.42	0.38	0.36	0.02	0.06	510	-0.00239	4.9	0.88	32.02	0.034	DSS	Inter_Y_214_2mM_DSS.xls	2mM
1	SSVGPTSTKKDSSDFDDGAATAGYR-AKEEDLR-a9-b2	sp|G0S4F3|NUP82_CHATD	sp|G0SBS8|NU159_CHATD	xlink	inter-protein xl	AvA_Y_214_2_2_2.05532.05532.5_AvA_Y_214_2_2_2.05476.05476.5	91	1249	87	AvA_Y_214_2_2_2_matched		3516.642	704.336	5	-2.1	2.1	2	5.67	2.02	4.04	0.12	0.19	0.28	0.21	0.07	0.05	858	-0.00289	9.6	0.87	31.58	0.033	DSS	Inter_Y_214_2mM_DSS.xls	2mM
1	SSVGPTSTKK-EFKEQAAK-a9-b3	sp|G0S4F3|NUP82_CHATD	sp|G0SBQ3|NSP1_CHATD	xlink	inter-protein xl	AvA_Y_214_2_3_1.04768.04768.4_AvA_Y_214_2_3_1.04724.04724.4	91	486	51	AvA_Y_214_2_3_1_matched		2078.085	520.529	4	-2.3	2.3	2	9.73	1.66	3.32	0.19	0.4	0.24	0.18	0.06	0.04	144	-0.00191	18	0.75	31.25	0.032	DSS	Inter_Y_214_2mM_DSS.xls	2mM
1	AKEEDLRK-KIKPGPR-a2-b3	sp|G0SBS8|NU159_CHATD	sp|G0S4F3|NUP82_CHATD	xlink	inter-protein xl	AvA_Y_214_2_2_1.03382.03382.5_AvA_Y_214_2_2_1.03359.03359.5	1249	42	136	AvA_Y_214_2_2_1_matched		1920.113	385.03	5	-1.5	1.5	3	8.81	2.42	4.84	0.11	0.41	0.28	0.16	0.12	0.05	212	-0.00289	18.8	0.33	30.76	0.031	DSS	Inter_Y_214_2mM_DSS.xls	2mM
1	IKSFAPAWLNEPAPGHK-AKEEDLRK-a2-b2	sp|G0S4F3|NUP82_CHATD	sp|G0SBS8|NU159_CHATD	xlink	inter-protein xl	AvA_Y_214_2_1_2.07239.07239.6_AvA_Y_214_2_1_2.07218.07218.6	5	1249	173	AvA_Y_214_2_1_2_matched		2987.581	498.938	6	-1.9	1.9	2	7.04	1.35	2.7	0.15	0.38	0.58	0.57	0	0.08	397	-0.00289	9.6	0.51	30.56	0.03	DSS	Inter_Y_214_2mM_DSS.xls	2mM
1	GLLAATGTPSPTKK-DIYVIGEKPR-a13-b8	sp|G0SBS8|NU159_CHATD	sp|G0S4F3|NUP82_CHATD	xlink	inter-protein xl	AvA_Y_214_2_2_2.08040.08040.4_AvA_Y_214_2_2_2.08019.08019.4	1435	398	34	AvA_Y_214_2_2_2_matched		2667.484	667.879	4	-0.2	0.2	2	8.16	2.22	4.43	0.14	0.2	0.3	0.08	0.22	0.06	471	-0.00289	15	0.56	29.92	0.029	DSS	Inter_Y_214_2mM_DSS.xls	2mM
1	AKEEDLR-TYKLAEK-a2-b3	sp|G0SBS8|NU159_CHATD	sp|G0SBQ3|NSP1_CHATD	xlink	inter-protein xl	AvA_Y_214_2_2_2.05178.05178.4_AvA_Y_214_2_2_2.05160.05160.4	1249	576	48	AvA_Y_214_2_2_2_matched		1848.979	463.253	4	-2.1	2.1	1	8.44	2.35	4.71	0.13	0.31	0.36	0.19	0.16	0.06	285	-0.00135	17.3	0	29.55	0.029	DSS	Inter_Y_214_2mM_DSS.xls	2mM
1	VGDDTEESTPASQMPSLKIPSEIR-KQYQQELDR-a18-b1	sp|G0S4F3|NUP82_CHATD	sp|G0S0E7|NU120_CHATD	xlink	inter-protein xl	AvA_Y_214_2_2_1.08228.08228.4_AvA_Y_214_2_2_1.08216.08216.4	845	1228	383	AvA_Y_214_2_2_1_matched		3930.912	983.736	4	-1	1	1	8.23	1.01	2.03	0.26	0.27	0.59	0.56	0.03	0.08	315	-0.00549	12.4	0.25	29.35	0.027	DSS	Inter_Y_214_2mM_DSS.xls	2mM
1	SSVGPTSTKK-AKEEDLRK-a9-b2	sp|G0S4F3|NUP82_CHATD	sp|G0SBS8|NU159_CHATD	xlink	inter-protein xl	AvA_Y_214_2_2_1.03684.03684.3_AvA_Y_214_2_2_1.03657.03657.3	91	1249	87	AvA_Y_214_2_2_1_matched		2116.135	706.386	3	-1.4	1.4	5	8	1.86	3.72	0.25	0.21	0.48	0.34	0.14	0.08	414	-0.00289	14.8	0	29.31	0.027	DSS	Inter_Y_214_2mM_DSS.xls	2mM
1	KLFNAQVDPDQIALTK-KHHSSPR-a1-b1	sp|G0SBS8|NU159_CHATD	sp|G0S0E7|NU120_CHATD	xlink	inter-protein xl	AvA_Y_214_2_1_1.07788.07788.4_AvA_Y_214_2_1_1.07766.07766.4	1255	75	109	AvA_Y_214_2_1_1_matched		2785.488	697.38	4	0	0	1	6.54	2.06	4.13	0.24	0.2	0.35	0.34	0.01	0.05	573	-0.00387	4.8	0.28	28.71	0.026	DSS	Inter_Y_214_2mM_DSS.xls	2mM
1	KARPSSSSEEDQQLLER-SKTDTEENLAVPR-a1-b2	sp|G0S0E7|NU120_CHATD	sp|G0SAK3|NU145_CHATD	xlink	inter-protein xl	AvA_Y_214_2_2_2.05836.05836.4_AvA_Y_214_2_2_2.05809.05809.4	1184	266	917	AvA_Y_214_2_2_2_matched		3555.761	889.948	4	-1.2	1.2	1	7.99	1.91	3.82	0.24	0.14	0.26	0.07	0.19	0.05	478	-0.00453	11.2	0.39	28.57	0.026	DSS	Inter_Y_214_2mM_DSS.xls	2mM
1	VAAAQKAAGSMGANVPGTETDAAESFYR-TTTRELSDKEK-a6-b9	sp|G0SBQ3|NSP1_CHATD	sp|G0S4F3|NUP82_CHATD	xlink	inter-protein xl	AvA_Y_214_2_1_2.06710.06710.4_AvA_Y_214_2_1_2.06696.06696.4	649	769	566	AvA_Y_214_2_1_2_matched		4214.047	1054.52	4	0.7	0.7	2	7.06	0.97	1.94	0.16	0.2	0.45	0.42	0.03	0.06	500	-0.00191	4.1	0.18	28.46	0.025	DSS	Inter_Y_214_2mM_DSS.xls	2mM
1	RLEEIKTLR-DLAKMIK-a6-b4	sp|G0S4F3|NUP82_CHATD	sp|G0SBQ3|NSP1_CHATD	xlink	inter-protein xl	AvA_Y_214_2_2_2.07461.07461.5_AvA_Y_214_2_2_2.07437.07437.5	812	594	664	AvA_Y_214_2_2_2_matched		2112.229	423.454	5	-2.6	2.6	1	6.97	1.83	3.67	0.11	0.47	0.25	0.19	0.06	0.04	202	-0.00191	6.3	0	28.13	0.024	DSS	Inter_Y_214_2mM_DSS.xls	2mM
1	SSVGPTSTKK-DLAKLR-a9-b4	sp|G0S4F3|NUP82_CHATD	sp|G0SBS8|NU159_CHATD	xlink	inter-protein xl	AvA_Y_214_2_2_2.05499.05499.4_AvA_Y_214_2_2_2.05462.05462.4	91	1245	83	AvA_Y_214_2_2_2_matched		1843.039	461.768	4	-1.2	1.2	2	9.62	1.62	3.23	0.25	0.26	0.29	0.12	0.17	0.06	119	-0.00289	28.5	0.73	27.92	0.023	DSS	Inter_Y_214_2mM_DSS.xls	2mM
1	IKSFAPAWLNEPAPGHK-LRAKEEDLR-a2-b4	sp|G0S4F3|NUP82_CHATD	sp|G0SBS8|NU159_CHATD	xlink	inter-protein xl	AvA_Y_214_2_1_1.07587.07587.6_AvA_Y_214_2_1_1.07562.07562.6	5	1249	173	AvA_Y_214_2_1_1_matched		3128.674	522.454	6	-0.9	0.9	2	6.77	1.32	2.64	0.14	0.27	0.53	0.51	0.02	0.08	413	-0.00289	3.7	0.65	27.91	0.023	DSS	Inter_Y_214_2mM_DSS.xls	2mM
1	YQKEFKEQAAK-SSVGPTSTKK-a3-b9	sp|G0SBQ3|NSP1_CHATD	sp|G0S4F3|NUP82_CHATD	xlink	inter-protein xl	AvA_Y_214_2_2_2.04404.04404.5_AvA_Y_214_2_2_2.04412.04412.5	483	91	54	AvA_Y_214_2_2_2_matched		2497.309	500.47	5	0.9	0.9	1	6.68	1.2	2.4	0.13	0.3	0.66	0.12	0.54	0.12	355	-0.00191	4.9	0.75	27.81	0.023	DSS	Inter_Y_214_2mM_DSS.xls	2mM
1	LRAKEEDLR-TYKLAEK-a4-b3	sp|G0SBS8|NU159_CHATD	sp|G0SBQ3|NSP1_CHATD	xlink	inter-protein xl	AvA_Y_214_2_2_1.05292.05292.5_AvA_Y_214_2_2_1.05279.05279.5	1249	576	48	AvA_Y_214_2_2_1_matched		2118.166	424.641	5	-1.2	1.2	2	7.2	2.3	4.59	0.1	0.36	0.4	0.13	0.27	0.08	261	-0.00135	13.9	0.5	27.78	0.022	DSS	Inter_Y_214_2mM_DSS.xls	2mM
1	SSVGPTSTKK-AKEEDLR-a9-b2	sp|G0S4F3|NUP82_CHATD	sp|G0SBS8|NU159_CHATD	xlink	inter-protein xl	AvA_Y_214_2_1_1.04221.04221.4_AvA_Y_214_2_1_1.04201.04201.4	91	1249	87	AvA_Y_214_2_1_1_matched		1988.042	498.018	4	-0.3	0.3	4	7.58	2.2	4.4	0.13	0.26	0.39	0.24	0.16	0.07	313	-0.00289	7.9	0.74	27.28	0.022	DSS	Inter_Y_214_2mM_DSS.xls	2mM
1	SKTDTEENLAVPR-TINKMTSMAEKR-a2-b4	sp|G0SAK3|NU145_CHATD	sp|G0SBS8|NU159_CHATD	xlink	inter-protein xl	AvA_Y_214_2_1_1.06195.06195.4_AvA_Y_214_2_1_1.06172.06172.4	266	1339	1	AvA_Y_214_2_1_1_matched		3005.51	752.385	4	-1.9	1.9	1	7.19	1.7	3.39	0.15	0.23	0.49	0.48	0.01	0.09	364	-0.00239	13.3	0.1	27.04	0.021	DSS	Inter_Y_214_2mM_DSS.xls	2mM
1	AKEEDLR-ELSDKEK-a2-b5	sp|G0SBS8|NU159_CHATD	sp|G0S4F3|NUP82_CHATD	xlink	inter-protein xl	AvA_Y_214_2_3_2.04914.04914.4_AvA_Y_214_2_3_2.04894.04894.4	1249	769	591	AvA_Y_214_2_3_2_matched		1844.93	462.24	4	-3.8	3.8	3	8.21	1.68	3.37	0.17	0.27	0.44	0.1	0.34	0.08	204	-0.00289	22.4	0.71	26.97	0.021	DSS	Inter_Y_214_2mM_DSS.xls	2mM
1	IHTITGDDLSDDPPVSEDQLIKQR-AKEEDLR-a22-b2	sp|G0S4F3|NUP82_CHATD	sp|G0SBS8|NU159_CHATD	xlink	inter-protein xl	AvA_Y_214_2_1_1.07171.07171.5_AvA_Y_214_2_1_1.07125.07125.5	734	1249	556	AvA_Y_214_2_1_1_matched		3688.85	738.778	5	1.9	1.9	1	7.08	0.98	1.96	0.14	0.26	0.4	0.39	0.01	0.05	346	-0.00289	3.5	0.34	26.71	0.02	DSS	Inter_Y_214_2mM_DSS.xls	2mM
1	SSVGPTSTKK-LRAKEEDLR-a9-b4	sp|G0S4F3|NUP82_CHATD	sp|G0SBS8|NU159_CHATD	xlink	inter-protein xl	AvA_Y_214_2_2_1.04481.04481.4_AvA_Y_214_2_2_1.04457.04457.4	91	1249	87	AvA_Y_214_2_2_1_matched		2257.23	565.315	4	1.2	1.2	2	7.67	1.5	3	0.23	0.2	0.78	0.54	0.24	0.14	254	-0.00289	8.4	0	26.26	0.02	DSS	Inter_Y_214_2mM_DSS.xls	2mM
1	LSMYTAEEKRELR-KVNEVK-a9-b1	sp|G0SBS8|NU159_CHATD	sp|G0S4F3|NUP82_CHATD	xlink	inter-protein xl	AvA_Y_214_2_2_2.05753.05753.5_AvA_Y_214_2_2_2.05738.05738.5	1446	705	330	AvA_Y_214_2_2_2_matched		2478.312	496.67	5	-1.2	1.2	1	6.73	1.79	3.57	0.1	0.33	0.22	0.15	0.07	0.04	257	-0.00289	6.2	0.89	25.78	0.019	DSS	Inter_Y_214_2mM_DSS.xls	2mM
1	SSVGPTSTKK-TYKLAEK-a9-b3	sp|G0S4F3|NUP82_CHATD	sp|G0SBQ3|NSP1_CHATD	xlink	inter-protein xl	AvA_Y_214_2_2_2.04743.04743.4_AvA_Y_214_2_2_2.04720.04720.4	91	576	39	AvA_Y_214_2_2_2_matched		1980.074	496.026	4	-1.7	1.7	3	8.01	1.51	3.03	0.22	0.14	0.56	0.51	0.05	0.09	293	-0.00191	11.9	0	25.71	0.019	DSS	Inter_Y_214_2mM_DSS.xls	2mM
1	VPDDSILSSSPAPSTPDKSRR-SKTDTEENLAVPR-a18-b2	sp|G0SDQ4|NUP85_CHATD	sp|G0SAK3|NU145_CHATD	xlink	inter-protein xl	AvA_Y_214_2_1_2.06588.06588.5_AvA_Y_214_2_1_2.06586.06586.5	21	266	242	AvA_Y_214_2_1_2_matched		3807.914	762.591	5	0.5	0.5	1	4.84	1.92	3.83	0.09	0.17	0.26	0.07	0.19	0.06	625	-0.00287	3.8	0.77	25.43	0.019	DSS	Inter_Y_214_2mM_DSS.xls	2mM
1	TINKMTSMAEKR-MRAVKK-a4-b5	sp|G0SBS8|NU159_CHATD	sp|G0SAK3|NU145_CHATD	xlink	inter-protein xl	AvA_Y_214_2_2_2.04857.04857.5_AvA_Y_214_2_2_2.04826.04826.5	1339	160	107	AvA_Y_214_2_2_2_matched		2278.229	456.654	5	-1.6	1.6	1	7.13	0.95	1.9	0.13	0.3	0.34	0.33	0.01	0.05	195	-0.00239	8.2	0.67	25	0.019	DSS	Inter_Y_214_2mM_DSS.xls	2mM
1	AKEEDLRK-KIKPGPR-a2-b1	sp|G0SBS8|NU159_CHATD	sp|G0S4F3|NUP82_CHATD	xlink	inter-protein xl	AvA_Y_214_2_2_1.03385.03385.4_AvA_Y_214_2_2_1.03360.03360.4	1249	40	138	AvA_Y_214_2_2_1_matched		1920.111	481.036	4	-2.5	2.5	1	7.23	1.48	2.95	0.13	0.31	0.35	0.16	0.2	0.06	156	-0.00289	9.4	0.41	24.9	0.019	DSS	Inter_Y_214_2mM_DSS.xls	2mM
1	TTTRELSDKEK-AKEEDLR-a9-b2	sp|G0S4F3|NUP82_CHATD	sp|G0SBS8|NU159_CHATD	xlink	inter-protein xl	AvA_Y_214_2_2_1.04412.04412.5_AvA_Y_214_2_2_1.04374.04374.5	769	1249	591	AvA_Y_214_2_2_1_matched		2304.177	461.843	5	-1.7	1.7	1	5.61	2.25	4.5	0.13	0.31	0.23	0.1	0.13	0.05	312	-0.00289	15	0.68	24.23	0.036	DSS	Inter_Y_214_2mM_DSS.xls	2mM
1	KFGRTTTR-VDNKDIR-a1-b4	sp|G0S4F3|NUP82_CHATD	sp|G0SAK3|NU145_CHATD	xlink	inter-protein xl	AvA_Y_214_2_3_1.05578.05578.5_AvA_Y_214_2_3_1.05553.05553.5	757	423	333	AvA_Y_214_2_3_1_matched		1962.075	393.423	5	5.2	5.2	3	7.56	1.09	2.17	0.12	0.25	0.44	0.02	0.42	0.08	134	-0.00338	7.1	0	23.98	0.035	DSS	Inter_Y_214_2mM_DSS.xls	2mM
1	IEELARLLDSESAGDKK-GLLAATGTPSPTKK-a16-b13	sp|G0S0E7|NU120_CHATD	sp|G0SBS8|NU159_CHATD	xlink	inter-protein xl	AvA_Y_214_2_1_2.09861.09861.4_AvA_Y_214_2_1_2.09853.09853.4	1183	1435	819	AvA_Y_214_2_1_2_matched		3351.815	838.962	4	0.4	0.4	2	6.2	1.35	2.71	0.19	0.11	0.39	0.01	0.37	0.08	437	-0.00387	11.4	0.5	23.82	0.034	DSS	Inter_Y_214_2mM_DSS.xls	2mM
1	SKTDTEENLAVPR-LLDSESAGDKK-a2-b10	sp|G0SAK3|NU145_CHATD	sp|G0S0E7|NU120_CHATD	xlink	inter-protein xl	AvA_Y_214_2_2_2.06036.06036.4_AvA_Y_214_2_2_2.06053.06053.4	266	1183	916	AvA_Y_214_2_2_2_matched		2758.384	690.604	4	-1.2	1.2	1	5.97	1.42	2.84	0.18	0.15	0.37	0.27	0.1	0.07	418	-0.00453	3.8	0	23.8	0.034	DSS	Inter_Y_214_2mM_DSS.xls	2mM
1	SKTDTEENLAVPR-TINKMTSMAEK-a2-b4	sp|G0SAK3|NU145_CHATD	sp|G0SBS8|NU159_CHATD	xlink	inter-protein xl	AvA_Y_214_2_2_2.06590.06590.4_AvA_Y_214_2_2_2.06587.06587.4	266	1339	1	AvA_Y_214_2_2_2_matched		2849.407	713.36	4	-2.8	2.8	1	6.27	1.15	2.29	0.18	0.22	0.36	0.3	0.06	0.06	264	-0.00239	4.4	0	22.99	0.049	DSS	Inter_Y_214_2mM_DSS.xls	2mM
1	AKEEDLR-DLAKLR-a2-b4	sp|G0SBS8|NU159_CHATD	sp|G0SBS8|NU159_CHATD	xlink	intra-protein xl	AvA_Y_214_2_2_2.05973.05973.4_AvA_Y_214_2_2_2.05952.05952.4	1249	1245	4	AvA_Y_214_2_2_2_matched		1711.945	428.994	4	-1.2	1.2	6	11.51	2.34	4.67	0.31	0.72	0.69	0.11	0.58	0.13	155	-2.32871	30.4	0.68	43.38	0	DSS	Intra_Y_214_2mM_DSS.xls	2mM
1	IKDVEGTMAAIHNLGR-DLAKLR-a2-b4	sp|G0SBS8|NU159_CHATD	sp|G0SBS8|NU159_CHATD	xlink	intra-protein xl	AvA_Y_214_2_1_2.08579.08579.4_AvA_Y_214_2_1_2.08561.08561.4	1227	1245	18	AvA_Y_214_2_1_2_matched		2576.409	645.11	4	-0.8	0.8	5	11.06	2.42	4.84	0.26	0.47	0.49	0.4	0.09	0.08	433	-2.32871	38	0.4	41.32	0	DSS	Intra_Y_214_2mM_DSS.xls	2mM
1	IIKTPVADDIR-KVNEVK-a3-b1	sp|G0S4F3|NUP82_CHATD	sp|G0S4F3|NUP82_CHATD	xlink	intra-protein xl	AvA_Y_214_2_2_1.05990.05990.4_AvA_Y_214_2_2_1.05974.05974.4	110	705	595	AvA_Y_214_2_2_1_matched		2093.209	524.31	4	-0.3	0.3	1	10.23	3.35	6.71	0.16	0.43	0.43	0.33	0.1	0.07	557	-2.02696	32.8	0.83	40.68	0	DSS	Intra_Y_214_2mM_DSS.xls	2mM
1	KQYQQELDR-MQKFSTAVR-a1-b3	sp|G0S0E7|NU120_CHATD	sp|G0S0E7|NU120_CHATD	xlink	intra-protein xl	AvA_Y_214_2_3_1.06765.06765.4_AvA_Y_214_2_3_1.06747.06747.4	1228	1203	25	AvA_Y_214_2_3_1_matched		2411.22	603.813	4	-2.6	2.6	2	10.09	3.04	6.08	0.24	0.46	0.53	0.3	0.22	0.1	488	-1.77472	38.3	0.56	40.4	0	DSS	Intra_Y_214_2mM_DSS.xls	2mM
1	KARPSSSSEEDQQLLER-MQKFSTAVR-a1-b3	sp|G0S0E7|NU120_CHATD	sp|G0S0E7|NU120_CHATD	xlink	intra-protein xl	AvA_Y_214_2_1_2.05870.05870.5_AvA_Y_214_2_1_2.05849.05849.5	1184	1203	19	AvA_Y_214_2_1_2_matched		3163.593	633.726	5	-0.1	0.1	4	9.41	2.91	5.83	0.21	0.3	0.73	0.69	0.05	0.11	740	-1.77472	21.3	0.44	40.22	0	DSS	Intra_Y_214_2mM_DSS.xls	2mM
1	RGTEIFVACGKQIR-KIKPGPR-a11-b1	sp|G0S4F3|NUP82_CHATD	sp|G0S4F3|NUP82_CHATD	xlink	intra-protein xl	AvA_Y_214_2_2_2.05744.05744.6_AvA_Y_214_2_2_2.05724.05724.6	62	40	22	AvA_Y_214_2_2_2_matched		2566.449	428.749	6	-1.5	1.5	2	8.79	2.46	4.92	0.3	0.48	0.79	0.79	0.01	0.11	490	-2.02696	12.9	0.37	38.56	0	DSS	Intra_Y_214_2mM_DSS.xls	2mM
1	SKTDTEENLAVPR-GFVKWPYEQR-a2-b4	sp|G0SAK3|NU145_CHATD	sp|G0SAK3|NU145_CHATD	xlink	intra-protein xl	AvA_Y_214_2_2_2.08123.08123.4_AvA_Y_214_2_2_2.08104.08104.4	266	258	8	AvA_Y_214_2_2_2_matched		2905.462	727.373	4	0.2	0.2	5	9.57	2.56	5.12	0.18	0.5	0.54	0.31	0.23	0.1	409	-2.19291	32.4	0.21	38.51	0	DSS	Intra_Y_214_2mM_DSS.xls	2mM
1	TKNLATASSIYYR-GLGTYKETVSR-a2-b6	sp|G0S0E7|NU120_CHATD	sp|G0S0E7|NU120_CHATD	xlink	intra-protein xl	AvA_Y_214_2_2_1.07347.07347.4_AvA_Y_214_2_2_1.07281.07281.4	63	486	423	AvA_Y_214_2_2_1_matched		2834.479	709.627	4	-1	1	3	9.17	3.27	6.54	0.18	0.31	0.35	0.28	0.06	0.06	636	-1.77472	13.4	0.31	37.28	0	DSS	Intra_Y_214_2mM_DSS.xls	2mM
1	LLDSESAGDKK-MQKFSTAVR-a10-b3	sp|G0S0E7|NU120_CHATD	sp|G0S0E7|NU120_CHATD	xlink	intra-protein xl	AvA_Y_214_2_2_1.06235.06235.4_AvA_Y_214_2_2_1.06212.06212.4	1183	1203	20	AvA_Y_214_2_2_1_matched		2366.216	592.562	4	0.5	0.5	5	10.53	1.32	2.64	0.25	0.52	0.77	0.68	0.09	0.13	155	-1.77472	21.5	0.43	36.94	0	DSS	Intra_Y_214_2mM_DSS.xls	2mM
1	AKEEDLRK-DLAKLR-a2-b4	sp|G0SBS8|NU159_CHATD	sp|G0SBS8|NU159_CHATD	xlink	intra-protein xl	AvA_Y_214_2_2_1.05246.05246.4_AvA_Y_214_2_2_1.05209.05209.4	1249	1245	4	AvA_Y_214_2_2_1_matched		1840.041	461.018	4	-0.3	0.3	3	9.34	1.55	3.11	0.36	0.6	0.81	0.01	0.81	0.17	138	-2.32871	24.6	0	36.79	0	DSS	Intra_Y_214_2mM_DSS.xls	2mM
1	GLLAATGTPSPTKK-KLSMYTAEEK-a13-b1	sp|G0SBS8|NU159_CHATD	sp|G0SBS8|NU159_CHATD	xlink	intra-protein xl	AvA_Y_214_2_2_2.06923.06923.4_AvA_Y_214_2_2_2.06903.06903.4	1435	1437	2	AvA_Y_214_2_2_2_matched		2677.425	670.364	4	0	0	6	9.48	2	3.99	0.26	0.3	0.5	0.44	0.05	0.08	558	-2.32871	12	0.8	36.72	0	DSS	Intra_Y_214_2mM_DSS.xls	2mM
1	EQAAKVMEWDR-YQKEFK-a5-b3	sp|G0SBQ3|NSP1_CHATD	sp|G0SBQ3|NSP1_CHATD	xlink	intra-protein xl	AvA_Y_214_2_3_2.07633.07633.4_AvA_Y_214_2_3_2.07612.07612.4	491	483	8	AvA_Y_214_2_3_2_matched		2341.141	586.293	4	0	0	7	8.76	2.74	5.49	0.2	0.47	0.36	0.33	0.03	0.05	454	-2.6876	22.4	0.81	36.6	0	DSS	Intra_Y_214_2mM_DSS.xls	2mM
1	LTDQLDEMGKDLAK-MIKEINDMSNTLSK-a10-b3	sp|G0SBQ3|NSP1_CHATD	sp|G0SBQ3|NSP1_CHATD	xlink	intra-protein xl	AvA_Y_214_2_1_1.08479.08479.4_AvA_Y_214_2_1_1.08500.08500.4	590	597	7	AvA_Y_214_2_1_1_matched		3336.646	835.169	4	-1.4	1.4	6	9.36	2.14	4.28	0.18	0.28	0.45	0.22	0.23	0.08	564	-2.6876	24.2	0.58	35.98	0	DSS	Intra_Y_214_2mM_DSS.xls	2mM
1	GLLAATGTPSPTKKK-LSMYTAEEKRELR-a14-b9	sp|G0SBS8|NU159_CHATD	sp|G0SBS8|NU159_CHATD	xlink	intra-protein xl	AvA_Y_214_2_2_1.06422.06422.5_AvA_Y_214_2_2_1.06402.06402.5	1436	1446	10	AvA_Y_214_2_2_1_matched		3231.753	647.358	5	-0.2	0.2	7	9.85	1.62	3.24	0.2	0.3	0.67	0.43	0.24	0.12	449	-2.32871	12	0.62	35.97	0	DSS	Intra_Y_214_2mM_DSS.xls	2mM
1	TKNLATASSIYYR-SGSSSPTLSKR-a2-b10	sp|G0S0E7|NU120_CHATD	sp|G0S0E7|NU120_CHATD	xlink	intra-protein xl	AvA_Y_214_2_2_1.06658.06658.4_AvA_Y_214_2_2_1.06635.06635.4	63	786	723	AvA_Y_214_2_2_1_matched		2730.413	683.611	4	-2.2	2.2	2	7.94	2.77	5.53	0.16	0.33	0.34	0.22	0.11	0.06	606	-1.77472	21.2	0.35	34.74	0	DSS	Intra_Y_214_2mM_DSS.xls	2mM
1	KKDEPVR-GKVQEK-a1-b2	sp|G0SDQ4|NUP85_CHATD	sp|G0SDQ4|NUP85_CHATD	xlink	intra-protein xl	AvA_Y_214_2_2_2.02791.02791.4_AvA_Y_214_2_2_2.02760.02760.4	171	166	5	AvA_Y_214_2_2_2_matched		1695.949	424.995	4	-1.8	1.8	9	9.34	2.06	4.12	0.19	0.54	0.4	0.09	0.32	0.08	169	-2.17034	27.1	0	34.52	0	DSS	Intra_Y_214_2mM_DSS.xls	2mM
1	GTNDEEYSQTGSKR-KQYQQELDR-a13-b1	sp|G0S0E7|NU120_CHATD	sp|G0S0E7|NU120_CHATD	xlink	intra-protein xl	AvA_Y_214_2_1_1.04645.04645.4_AvA_Y_214_2_1_1.04628.04628.4	1149	1228	79	AvA_Y_214_2_1_1_matched		2915.347	729.845	4	-2.1	2.1	4	8.51	2.78	5.57	0.23	0.15	0.47	0.39	0.08	0.08	721	-1.77472	13.1	0.79	34.48	0	DSS	Intra_Y_214_2mM_DSS.xls	2mM
1	SGKGIAESICSVIGSTTTLDR-GLGTYKETVSR-a3-b6	sp|G0S0E7|NU120_CHATD	sp|G0S0E7|NU120_CHATD	xlink	intra-protein xl	AvA_Y_214_2_4_2.09251.09251.4_AvA_Y_214_2_4_2.09248.09248.4	494	486	8	AvA_Y_214_2_4_2_matched		3498.777	875.702	4	-2.9	2.9	5	8.78	2.28	4.57	0.26	0.19	0.38	0.33	0.05	0.06	624	-1.77472	12.2	0.45	33.99	0	DSS	Intra_Y_214_2mM_DSS.xls	2mM
1	KRSATEGGLGDASR-TELSVSPSKSR-a1-b9	sp|G0S0E7|NU120_CHATD	sp|G0S0E7|NU120_CHATD	xlink	intra-protein xl	AvA_Y_214_2_2_2.04926.04926.4_AvA_Y_214_2_2_2.04894.04894.4	161	774	613	AvA_Y_214_2_2_2_matched		2731.405	683.859	4	-1.9	1.9	1	10.04	1.47	2.93	0.21	0.26	0.73	0.1	0.62	0.15	337	-1.77472	13.7	0.85	33.9	0	DSS	Intra_Y_214_2mM_DSS.xls	2mM
1	RGTEIFVACGKQIR-KIKPGPR-a11-b3	sp|G0S4F3|NUP82_CHATD	sp|G0S4F3|NUP82_CHATD	xlink	intra-protein xl	AvA_Y_214_2_2_1.05729.05729.6_AvA_Y_214_2_2_1.05712.05712.6	62	42	20	AvA_Y_214_2_2_1_matched		2566.45	428.749	6	-1.3	1.3	2	7.35	2.16	4.32	0.2	0.41	0.71	0.71	0	0.1	484	-2.02696	7.3	0	33.7	0	DSS	Intra_Y_214_2mM_DSS.xls	2mM
1	RGTEIFVACGKQIR-IIKTPVADDIR-a11-b3	sp|G0S4F3|NUP82_CHATD	sp|G0S4F3|NUP82_CHATD	xlink	intra-protein xl	AvA_Y_214_2_2_1.07618.07618.4_AvA_Y_214_2_2_1.07596.07596.4	62	110	48	AvA_Y_214_2_2_1_matched		3011.654	753.921	4	-1.6	1.6	4	8.12	1.82	3.64	0.1	0.44	0.41	0.03	0.38	0.08	388	-2.02696	12.2	0.45	33.65	0	DSS	Intra_Y_214_2mM_DSS.xls	2mM
1	KIKPGPR-KVNEVK-a1-b1	sp|G0S4F3|NUP82_CHATD	sp|G0S4F3|NUP82_CHATD	xlink	intra-protein xl	AvA_Y_214_2_3_2.03575.03575.4_AvA_Y_214_2_3_2.03549.03549.4	40	705	665	AvA_Y_214_2_3_2_matched		1648	413.008	4	-2.3	2.3	3	8.83	1.99	3.99	0.21	0.53	0.35	0.15	0.2	0.07	189	-2.02696	35.2	0.64	33.4	0	DSS	Intra_Y_214_2mM_DSS.xls	2mM
1	KDSSDFDDGAATAGYR-IIKTPVADDIR-a1-b3	sp|G0S4F3|NUP82_CHATD	sp|G0S4F3|NUP82_CHATD	xlink	intra-protein xl	AvA_Y_214_2_2_1.07026.07026.3_AvA_Y_214_2_2_1.06997.06997.3	92	110	18	AvA_Y_214_2_2_1_matched		3052.493	1018.505	3	-2.1	2.1	1	8.15	2.11	4.22	0.17	0.29	0.46	0.2	0.26	0.09	530	-2.02696	10.3	0.58	33.29	0	DSS	Intra_Y_214_2mM_DSS.xls	2mM
1	SSLSSSSSSRPASATADDEKGYR-TKNLATASSIYYR-a20-b2	sp|G0S0E7|NU120_CHATD	sp|G0S0E7|NU120_CHATD	xlink	intra-protein xl	AvA_Y_214_2_1_2.06290.06290.5_AvA_Y_214_2_1_2.06231.06231.5	58	63	5	AvA_Y_214_2_1_2_matched		3969.921	794.992	5	0.4	0.4	7	8.33	2.29	4.58	0.15	0.26	0.27	0.1	0.17	0.06	572	-1.77472	9.2	0.69	33.28	0	DSS	Intra_Y_214_2mM_DSS.xls	2mM
1	IIKTPVADDIR-SSVGPTSTKK-a3-b9	sp|G0S4F3|NUP82_CHATD	sp|G0S4F3|NUP82_CHATD	xlink	intra-protein xl	AvA_Y_214_2_2_2.06079.06079.4_AvA_Y_214_2_2_2.06101.06101.4	110	91	19	AvA_Y_214_2_2_2_matched		2368.322	593.088	4	0.2	0.2	5	9.36	2.13	4.27	0.23	0.3	0.6	0.27	0.34	0.11	358	-2.02696	11.2	0.77	33.25	0	DSS	Intra_Y_214_2mM_DSS.xls	2mM
1	GTEIFVACGKQIR-IIKTPVADDIR-a10-b3	sp|G0S4F3|NUP82_CHATD	sp|G0S4F3|NUP82_CHATD	xlink	intra-protein xl	AvA_Y_214_2_2_1.08163.08163.4_AvA_Y_214_2_2_1.08201.08201.4	62	110	48	AvA_Y_214_2_2_1_matched		2855.556	714.897	4	-0.5	0.5	3	10.08	1.89	3.78	0.16	0.28	0.53	0.34	0.19	0.09	321	-2.02696	11.5	0.77	33.15	0	DSS	Intra_Y_214_2mM_DSS.xls	2mM
1	KLFNAQVDPDQIALTK-LRAKEEDLR-a1-b4	sp|G0SBS8|NU159_CHATD	sp|G0SBS8|NU159_CHATD	xlink	intra-protein xl	AvA_Y_214_2_1_2.07634.07634.5_AvA_Y_214_2_1_2.07613.07613.5	1255	1249	6	AvA_Y_214_2_1_2_matched		3066.673	614.342	5	0.4	0.4	8	8.06	1.69	3.38	0.18	0.43	0.71	0.69	0.02	0.1	330	-2.32871	12.3	0.38	32.81	0	DSS	Intra_Y_214_2mM_DSS.xls	2mM
1	GLLAATGTPSPTKK-LSMYTAEEKR-a13-b9	sp|G0SBS8|NU159_CHATD	sp|G0SBS8|NU159_CHATD	xlink	intra-protein xl	AvA_Y_214_2_2_2.06904.06904.4_AvA_Y_214_2_2_2.06902.06902.4	1435	1446	11	AvA_Y_214_2_2_2_matched		2705.427	677.365	4	-1.4	1.4	2	7.77	2.14	4.28	0.21	0.26	0.32	0.29	0.03	0.05	581	-2.32871	13.1	0.39	32.59	0	DSS	Intra_Y_214_2mM_DSS.xls	2mM
1	IKPGPRR-KVNEVK-a2-b1	sp|G0S4F3|NUP82_CHATD	sp|G0S4F3|NUP82_CHATD	xlink	intra-protein xl	AvA_Y_214_2_3_2.03617.03617.4_AvA_Y_214_2_3_2.03596.03596.4	42	705	663	AvA_Y_214_2_3_2_matched		1676.008	420.01	4	-1	1	2	9.29	2.23	4.46	0.25	0.49	0.26	0.07	0.19	0.05	137	-2.02696	22.5	0.63	32.43	0	DSS	Intra_Y_214_2mM_DSS.xls	2mM
1	IIKTPVADDIR-ELSDKEK-a3-b5	sp|G0S4F3|NUP82_CHATD	sp|G0S4F3|NUP82_CHATD	xlink	intra-protein xl	AvA_Y_214_2_2_2.06410.06410.4_AvA_Y_214_2_2_2.06380.06380.4	110	769	659	AvA_Y_214_2_2_2_matched		2225.217	557.312	4	0.8	0.8	2	7.42	2.26	4.53	0.13	0.48	0.35	0.26	0.09	0.06	345	-2.02696	22.6	0.77	32.09	0	DSS	Intra_Y_214_2mM_DSS.xls	2mM
1	GTEIFVACGKQIR-IKPGPR-a10-b2	sp|G0S4F3|NUP82_CHATD	sp|G0S4F3|NUP82_CHATD	xlink	intra-protein xl	AvA_Y_214_2_2_1.06755.06755.4_AvA_Y_214_2_2_1.06722.06722.4	62	42	20	AvA_Y_214_2_2_1_matched		2282.256	571.572	4	-0.2	0.2	2	9.27	2.36	4.72	0.17	0.3	0.36	0.29	0.07	0.06	342	-2.02696	23.9	0.34	32.08	0	DSS	Intra_Y_214_2mM_DSS.xls	2mM
1	GLLAATGTPSPTKKK-LSMYTAEEKR-a14-b9	sp|G0SBS8|NU159_CHATD	sp|G0SBS8|NU159_CHATD	xlink	intra-protein xl	AvA_Y_214_2_2_1.06359.06359.5_AvA_Y_214_2_2_1.06338.06338.5	1436	1446	10	AvA_Y_214_2_2_1_matched		2833.53	567.714	5	1.5	1.5	7	9.45	1.46	2.92	0.15	0.28	0.37	0.3	0.08	0.06	342	-2.32871	12.9	0.79	31.93	0	DSS	Intra_Y_214_2mM_DSS.xls	2mM
1	KLFNAQVDPDQIALTK-DLAKLR-a1-b4	sp|G0SBS8|NU159_CHATD	sp|G0SBS8|NU159_CHATD	xlink	intra-protein xl	AvA_Y_214_2_2_1.08836.08836.4_AvA_Y_214_2_2_1.08835.08835.4	1255	1245	10	AvA_Y_214_2_2_1_matched		2652.488	664.13	4	1.1	1.1	1	8.89	1.78	3.55	0.2	0.33	0.62	0.61	0.01	0.08	318	-2.32871	12.4	0	31.85	0	DSS	Intra_Y_214_2mM_DSS.xls	2mM
1	SSLSSSSSSRPASATADDEKGYR-KHHSSPR-a20-b1	sp|G0S0E7|NU120_CHATD	sp|G0S0E7|NU120_CHATD	xlink	intra-protein xl	AvA_Y_214_2_2_1.03165.03165.5_AvA_Y_214_2_2_1.03168.03168.5	58	75	17	AvA_Y_214_2_2_1_matched		3330.576	667.123	5	-1.9	1.9	4	8.87	1.35	2.7	0.12	0.32	0.65	0.57	0.09	0.1	330	-1.77472	6.9	0.81	31.77	0	DSS	Intra_Y_214_2mM_DSS.xls	2mM
1	EQAAKVMEWDRLLVENGEK-YQKEFK-a5-b3	sp|G0SBQ3|NSP1_CHATD	sp|G0SBQ3|NSP1_CHATD	xlink	intra-protein xl	AvA_Y_214_2_2_1.08897.08897.5_AvA_Y_214_2_2_1.08877.08877.5	491	483	8	AvA_Y_214_2_2_1_matched		3223.624	645.733	5	0.7	0.7	4	9.14	1.07	2.13	0.14	0.47	0.28	0.26	0.02	0.04	165	-2.6876	9.3	0.87	31.72	0	DSS	Intra_Y_214_2mM_DSS.xls	2mM
1	KLFNAQVDPDQIALTK-AKEEDLR-a1-b2	sp|G0SBS8|NU159_CHATD	sp|G0SBS8|NU159_CHATD	xlink	intra-protein xl	AvA_Y_214_2_3_2.08429.08429.3_AvA_Y_214_2_3_2.08435.08435.3	1255	1249	6	AvA_Y_214_2_3_2_matched		2797.484	933.503	3	-0.6	0.6	1	7.26	1.94	3.87	0.21	0.32	0.44	0.39	0.05	0.06	511	-2.32871	5.8	0.24	31.65	0	DSS	Intra_Y_214_2mM_DSS.xls	2mM
1	LFAPAADDGTATVPLAYGKK-IKPGPRR-a19-b2	sp|G0S4F3|NUP82_CHATD	sp|G0S4F3|NUP82_CHATD	xlink	intra-protein xl	AvA_Y_214_2_1_2.07026.07026.4_AvA_Y_214_2_1_2.07008.07008.4	39	42	3	AvA_Y_214_2_1_2_matched		2965.633	742.416	4	-1.9	1.9	8	9.5	1.38	2.76	0.35	0.24	0.75	0.48	0.27	0.15	270	-2.02696	13.1	0.78	31.54	0	DSS	Intra_Y_214_2mM_DSS.xls	2mM
1	KRSATEGGLGDASR-QEKVADAPLILNLR-a1-b3	sp|G0S0E7|NU120_CHATD	sp|G0S0E7|NU120_CHATD	xlink	intra-protein xl	AvA_Y_214_2_2_2.07982.07982.5_AvA_Y_214_2_2_2.07981.07981.5	161	106	55	AvA_Y_214_2_2_2_matched		3120.687	625.145	5	-0.7	0.7	1	8.43	1.4	2.8	0.13	0.32	0.65	0.11	0.54	0.12	345	-1.77472	12.9	0.92	31.45	0	DSS	Intra_Y_214_2mM_DSS.xls	2mM
1	RGTEIFVACGKQIR-IKPGPR-a11-b2	sp|G0S4F3|NUP82_CHATD	sp|G0S4F3|NUP82_CHATD	xlink	intra-protein xl	AvA_Y_214_2_2_1.06231.06231.5_AvA_Y_214_2_2_1.06229.06229.5	62	42	20	AvA_Y_214_2_2_1_matched		2438.358	488.679	5	-0.1	0.1	2	9.14	1.9	3.79	0.21	0.41	0.46	0.4	0.06	0.07	163	-2.02696	10.4	0.56	31.16	0	DSS	Intra_Y_214_2mM_DSS.xls	2mM
1	VADVCRQEKVADAPLILNLR-TELSVSPSKSR-a9-b9	sp|G0S0E7|NU120_CHATD	sp|G0S0E7|NU120_CHATD	xlink	intra-protein xl	AvA_Y_214_2_1_2.08392.08392.5_AvA_Y_214_2_1_2.08396.08396.5	106	774	668	AvA_Y_214_2_1_2_matched		3606.938	722.395	5	-0.7	0.7	1	7.26	2.12	4.25	0.13	0.25	0.33	0.23	0.1	0.06	571	-1.77472	10.2	0.71	31.03	0	DSS	Intra_Y_214_2mM_DSS.xls	2mM
1	TKNLATASSIYYRK-GLGTYKETVSR-a2-b6	sp|G0S0E7|NU120_CHATD	sp|G0S0E7|NU120_CHATD	xlink	intra-protein xl	AvA_Y_214_2_1_1.06739.06739.5_AvA_Y_214_2_1_1.06729.06729.5	63	486	423	AvA_Y_214_2_1_1_matched		2962.577	593.523	5	0.3	0.3	1	8.16	1.7	3.4	0.11	0.34	0.37	0.2	0.16	0.07	338	-1.77472	8.3	0.37	30.57	0	DSS	Intra_Y_214_2mM_DSS.xls	2mM
1	SSVGPTSTKK-KIKPGPR-a9-b3	sp|G0S4F3|NUP82_CHATD	sp|G0S4F3|NUP82_CHATD	xlink	intra-protein xl	AvA_Y_214_2_3_1.03924.03924.5_AvA_Y_214_2_3_1.03898.03898.5	91	42	49	AvA_Y_214_2_3_1_matched		1923.112	385.63	5	-1.8	1.8	2	8.86	2.3	4.61	0.18	0.27	0.39	0.28	0.11	0.07	337	-2.02696	12.3	0.82	30.55	0	DSS	Intra_Y_214_2mM_DSS.xls	2mM
1	CEALQGELRDQIKK-VNEVKNR-a13-b5	sp|G0S4F3|NUP82_CHATD	sp|G0S4F3|NUP82_CHATD	xlink	intra-protein xl	AvA_Y_214_2_2_2.05828.05828.4_AvA_Y_214_2_2_2.05805.05805.4	704	710	6	AvA_Y_214_2_2_2_matched		2682.408	671.61	4	-1.6	1.6	3	8.07	1.8	3.6	0.2	0.21	0.56	0.21	0.35	0.12	446	-2.02696	18.2	0.25	30.48	0	DSS	Intra_Y_214_2mM_DSS.xls	2mM
1	SSVGPTSTKK-KVNEVK-a9-b1	sp|G0S4F3|NUP82_CHATD	sp|G0S4F3|NUP82_CHATD	xlink	intra-protein xl	AvA_Y_214_2_2_1.03589.03589.4_AvA_Y_214_2_2_1.03560.03560.4	91	705	614	AvA_Y_214_2_2_1_matched		1844.024	462.014	4	-1	1	7	8.17	1.4	2.79	0.28	0.34	0.66	0.64	0.02	0.1	286	-2.02696	21.4	0	30.46	0	DSS	Intra_Y_214_2mM_DSS.xls	2mM
1	SSVGPTSTKKDSSDFDDGAATAGYR-IIKTPVADDIR-a9-b3	sp|G0S4F3|NUP82_CHATD	sp|G0S4F3|NUP82_CHATD	xlink	intra-protein xl	AvA_Y_214_2_1_1.06631.06631.4_AvA_Y_214_2_1_1.06579.06579.4	91	110	19	AvA_Y_214_2_1_1_matched		3896.928	975.24	4	0	0	2	7.87	1.79	3.58	0.13	0.23	0.44	0.14	0.3	0.11	447	-2.02696	11.3	0.49	30.24	0	DSS	Intra_Y_214_2mM_DSS.xls	2mM
1	SLFEQAKAPTQPALTTSGK-SKTDTEENLAVPR-a7-b2	sp|G0SAK3|NU145_CHATD	sp|G0SAK3|NU145_CHATD	xlink	intra-protein xl	AvA_Y_214_2_1_1.07387.07387.4_AvA_Y_214_2_1_1.07370.07370.4	242	266	24	AvA_Y_214_2_1_1_matched		3570.837	893.717	4	-1.4	1.4	1	7.57	1.5	3.01	0.16	0.38	0.43	0.28	0.15	0.08	314	-2.19291	17.7	0.23	30.03	0	DSS	Intra_Y_214_2mM_DSS.xls	2mM
1	GTEIFVACGKQIR-KIKPGPR-a10-b1	sp|G0S4F3|NUP82_CHATD	sp|G0S4F3|NUP82_CHATD	xlink	intra-protein xl	AvA_Y_214_2_2_2.06235.06235.5_AvA_Y_214_2_2_2.06185.06185.5	62	40	22	AvA_Y_214_2_2_2_matched		2410.351	483.078	5	-0.2	0.2	1	6.91	1.7	3.39	0.2	0.4	0.47	0.47	0	0.07	350	-2.02696	9.8	0.34	29.79	0	DSS	Intra_Y_214_2mM_DSS.xls	2mM
1	SLFEQAKAPTQPALTTSGK-GFVKWPYEQR-a7-b4	sp|G0SAK3|NU145_CHATD	sp|G0SAK3|NU145_CHATD	xlink	intra-protein xl	AvA_Y_214_2_1_1.08776.08776.4_AvA_Y_214_2_1_1.08782.08782.4	242	258	16	AvA_Y_214_2_1_1_matched		3420.774	856.201	4	0.6	0.6	1	7.29	1.44	2.88	0.09	0.35	0.47	0.25	0.22	0.09	350	-2.19291	11.5	0.52	29.65	0	DSS	Intra_Y_214_2mM_DSS.xls	2mM
1	TKNLATASSIYYR-KHHSSPR-a2-b1	sp|G0S0E7|NU120_CHATD	sp|G0S0E7|NU120_CHATD	xlink	intra-protein xl	AvA_Y_214_2_2_1.04871.04871.5_AvA_Y_214_2_2_1.04849.04849.5	63	75	12	AvA_Y_214_2_2_1_matched		2472.284	495.465	5	-1.2	1.2	2	8.38	2.28	4.56	0.15	0.25	0.27	0.21	0.06	0.04	381	-1.77472	13.4	0.82	29.58	0	DSS	Intra_Y_214_2mM_DSS.xls	2mM
1	LLDSESAGDKK-KQYQQELDR-a10-b1	sp|G0S0E7|NU120_CHATD	sp|G0S0E7|NU120_CHATD	xlink	intra-protein xl	AvA_Y_214_2_2_2.05347.05347.4_AvA_Y_214_2_2_2.05322.05322.4	1183	1228	45	AvA_Y_214_2_2_2_matched		2506.252	627.571	4	-1.4	1.4	2	9.28	0.92	1.83	0.25	0.31	0.71	0.67	0.03	0.12	144	-1.77472	15.5	0	29.52	0	DSS	Intra_Y_214_2mM_DSS.xls	2mM
1	GTNDEEYSQTGSKRK-KQYQQELDR-a13-b1	sp|G0S0E7|NU120_CHATD	sp|G0S0E7|NU120_CHATD	xlink	intra-protein xl	AvA_Y_214_2_2_1.04196.04196.5_AvA_Y_214_2_2_1.04227.04227.5	1149	1228	79	AvA_Y_214_2_2_1_matched		3043.446	609.697	5	-0.7	0.7	2	7.78	2.14	4.27	0.1	0.24	0.51	0.22	0.28	0.1	378	-1.77472	8.7	0.46	28.88	0	DSS	Intra_Y_214_2mM_DSS.xls	2mM
1	LFAPAADDGTATVPLAYGKK-GTEIFVACGKQIR-a19-b10	sp|G0S4F3|NUP82_CHATD	sp|G0S4F3|NUP82_CHATD	xlink	intra-protein xl	AvA_Y_214_2_1_1.08752.08752.4_AvA_Y_214_2_1_1.08731.08731.4	39	62	23	AvA_Y_214_2_1_1_matched		3620.888	906.23	4	-0.9	0.9	4	8	1.54	3.09	0.16	0.19	0.29	0.1	0.19	0.06	417	-2.02696	11.5	0.85	28.59	0	DSS	Intra_Y_214_2mM_DSS.xls	2mM
1	DPQEVGKWTVDPSQNNLIR-TGQILYTGDILNNTKR-a7-b15	sp|G0S0E7|NU120_CHATD	sp|G0S0E7|NU120_CHATD	xlink	intra-protein xl	AvA_Y_214_2_1_2.09210.09210.5_AvA_Y_214_2_1_2.09110.09110.5	314	306	8	AvA_Y_214_2_1_2_matched		4139.135	828.835	5	1.6	1.6	7	6.79	1.49	2.99	0.13	0.26	0.31	0.23	0.08	0.05	471	-1.77472	7.6	0.71	28.52	0	DSS	Intra_Y_214_2mM_DSS.xls	2mM
1	IKSFAPAWLNEPAPGHK-SSVGPTSTKK-a2-b9	sp|G0S4F3|NUP82_CHATD	sp|G0S4F3|NUP82_CHATD	xlink	intra-protein xl	AvA_Y_214_2_1_1.07478.07478.5_AvA_Y_214_2_1_1.07463.07463.5	5	91	86	AvA_Y_214_2_1_1_matched		2990.586	599.125	5	-0.3	0.3	1	7.19	0.97	1.93	0.09	0.34	0.59	0.11	0.48	0.13	259	-2.02696	6.6	0.52	28.1	0	DSS	Intra_Y_214_2mM_DSS.xls	2mM
1	SIGVDDLEDEEEEEEKKK-KPQLLKPK-a16-b6	sp|G0SDQ4|NUP85_CHATD	sp|G0SDQ4|NUP85_CHATD	xlink	intra-protein xl	AvA_Y_214_2_1_2.06178.06178.5_AvA_Y_214_2_1_2.06172.06172.5	154	162	8	AvA_Y_214_2_1_2_matched		3208.652	642.738	5	-2.7	2.7	1	6.67	1.62	3.25	0.11	0.22	0.39	0.39	0	0.05	517	-2.17034	6.3	0.41	28.07	0	DSS	Intra_Y_214_2mM_DSS.xls	2mM
1	KDSSDFDDGAATAGYR-KIKPGPR-a1-b3	sp|G0S4F3|NUP82_CHATD	sp|G0S4F3|NUP82_CHATD	xlink	intra-protein xl	AvA_Y_214_2_2_2.04912.04912.5_AvA_Y_214_2_2_2.04892.04892.5	92	42	50	AvA_Y_214_2_2_2_matched		2607.289	522.466	5	-1.5	1.5	2	6.36	2.33	4.65	0.15	0.15	0.26	0.22	0.04	0.04	625	-2.02696	5	0.39	27.86	0	DSS	Intra_Y_214_2mM_DSS.xls	2mM
1	KRSATEGGLGDASR-SGSSSPTLSKR-a1-b10	sp|G0S0E7|NU120_CHATD	sp|G0S0E7|NU120_CHATD	xlink	intra-protein xl	AvA_Y_214_2_3_2.04855.04855.5_AvA_Y_214_2_3_2.04835.04835.5	161	786	625	AvA_Y_214_2_3_2_matched		2647.347	530.477	5	-2	2	3	8.16	1.07	2.13	0.14	0.31	0.45	0.42	0.04	0.08	202	-1.77472	4.6	0.72	27.74	0	DSS	Intra_Y_214_2mM_DSS.xls	2mM
1	KIKPGPR-KVNEVK-a3-b1	sp|G0S4F3|NUP82_CHATD	sp|G0S4F3|NUP82_CHATD	xlink	intra-protein xl	AvA_Y_214_2_2_1.03204.03204.4_AvA_Y_214_2_2_1.03202.03202.4	42	705	663	AvA_Y_214_2_2_1_matched		1647.999	413.008	4	-2.9	2.9	2	7.02	2.42	4.83	0.19	0.45	0.27	0.13	0.14	0.05	171	-2.02696	10	0.71	27.66	0	DSS	Intra_Y_214_2mM_DSS.xls	2mM
1	KCEALQGELRDQIK-KVNEVK-a1-b1	sp|G0S4F3|NUP82_CHATD	sp|G0S4F3|NUP82_CHATD	xlink	intra-protein xl	AvA_Y_214_2_2_2.05616.05616.5_AvA_Y_214_2_2_2.05600.05600.5	691	705	14	AvA_Y_214_2_2_2_matched		2540.361	509.08	5	-0.8	0.8	1	7.82	1.41	2.83	0.09	0.29	0.29	0.26	0.03	0.04	288	-2.02696	9.5	0.8	27.6	0	DSS	Intra_Y_214_2mM_DSS.xls	2mM
1	VADVCRQEKVADAPLILNLR-KRSATEGGLGDASR-a9-b1	sp|G0S0E7|NU120_CHATD	sp|G0S0E7|NU120_CHATD	xlink	intra-protein xl	AvA_Y_214_2_1_1.07580.07580.4_AvA_Y_214_2_1_1.07564.07564.4	106	161	55	AvA_Y_214_2_1_1_matched		3821.012	956.261	4	-2.5	2.5	1	7.12	1.26	2.53	0.15	0.1	0.43	0.28	0.16	0.08	532	-1.77472	3.7	0.23	27.21	0	DSS	Intra_Y_214_2mM_DSS.xls	2mM
1	SSLSSSSSSRPASATADDEKGYR-TKNLATASSIYYRK-a20-b2	sp|G0S0E7|NU120_CHATD	sp|G0S0E7|NU120_CHATD	xlink	intra-protein xl	AvA_Y_214_2_1_2.05829.05829.4_AvA_Y_214_2_1_2.05862.05862.4	58	63	5	AvA_Y_214_2_1_2_matched		4098.01	1025.51	4	-1.1	1.1	5	5.85	1.99	3.98	0.14	0.25	0.37	0.07	0.3	0.08	465	-1.77472	5.7	0.73	26.67	0	DSS	Intra_Y_214_2mM_DSS.xls	2mM
1	GTNDEEYSQTGSKRK-MQKFSTAVR-a13-b3	sp|G0S0E7|NU120_CHATD	sp|G0S0E7|NU120_CHATD	xlink	intra-protein xl	AvA_Y_214_2_2_1.05000.05000.5_AvA_Y_214_2_2_1.04974.04974.5	1149	1203	54	AvA_Y_214_2_2_1_matched		2903.403	581.688	5	-1.9	1.9	2	8.36	1.59	3.18	0.16	0.19	0.46	0.28	0.18	0.08	249	-1.77472	19.5	0.38	26.56	0	DSS	Intra_Y_214_2mM_DSS.xls	2mM
1	SSVGPTSTKKDSSDFDDGAATAGYR-KVNEVK-a10-b1	sp|G0S4F3|NUP82_CHATD	sp|G0S4F3|NUP82_CHATD	xlink	intra-protein xl	AvA_Y_214_2_2_2.05135.05135.5_AvA_Y_214_2_2_2.05110.05110.5	92	705	613	AvA_Y_214_2_2_2_matched		3372.628	675.534	5	-1.1	1.1	2	5.66	0.97	1.93	0.09	0.26	0.21	0.2	0	0.02	500	-2.02696	3.2	0.93	26.22	0	DSS	Intra_Y_214_2mM_DSS.xls	2mM
1	LFAPAADDGTATVPLAYGKK-RGTEIFVACGKQIR-a19-b11	sp|G0S4F3|NUP82_CHATD	sp|G0S4F3|NUP82_CHATD	xlink	intra-protein xl	AvA_Y_214_2_1_2.08348.08348.5_AvA_Y_214_2_1_2.08307.08307.5	39	62	23	AvA_Y_214_2_1_2_matched		3777.003	756.408	5	2.8	2.8	7	7.83	0.85	1.7	0.18	0.25	0.51	0.49	0.02	0.08	181	-2.02696	8.5	0.51	25.58	0	DSS	Intra_Y_214_2mM_DSS.xls	2mM
1	LSMYTAEEKR-RKATLR-a9-b2	sp|G0SBS8|NU159_CHATD	sp|G0SBS8|NU159_CHATD	xlink	intra-protein xl	AvA_Y_214_2_2_1.05399.05399.5_AvA_Y_214_2_2_1.05356.05356.5	1446	1457	11	AvA_Y_214_2_2_1_matched		2108.137	422.635	5	-2	2	3	6.14	0.77	1.54	0.09	0.41	0.51	0.51	0	0.07	193	-2.32871	4.4	0	25.42	0	DSS	Intra_Y_214_2mM_DSS.xls	2mM
1	AKEEDLRK-AREAKR-a2-b5	sp|G0SBS8|NU159_CHATD	sp|G0SBS8|NU159_CHATD	xlink	intra-protein xl	AvA_Y_214_2_2_2.02704.02704.4_AvA_Y_214_2_2_2.02684.02684.4	1249	1455	206	AvA_Y_214_2_2_2_matched		1855.022	464.763	4	-3	3	1	6.58	1.43	2.86	0.13	0.4	0.18	0.18	0	0.03	178	-2.32871	10.1	0.38	25.37	0	DSS	Intra_Y_214_2mM_DSS.xls	2mM
1	LSMYTAEEKRELR-RKATLR-a9-b2	sp|G0SBS8|NU159_CHATD	sp|G0SBS8|NU159_CHATD	xlink	intra-protein xl	AvA_Y_214_2_2_2.05659.05659.5_AvA_Y_214_2_2_2.05649.05649.5	1446	1457	11	AvA_Y_214_2_2_2_matched		2506.367	502.281	5	-1	1	1	7.44	0.77	1.53	0.14	0.24	0.76	0.75	0.01	0.1	201	-2.32871	9.1	0	25.03	0	DSS	Intra_Y_214_2mM_DSS.xls	2mM
1	KKKPQLLKPK-GKVQEK-a8-b2	sp|G0SDQ4|NUP85_CHATD	sp|G0SDQ4|NUP85_CHATD	xlink	intra-protein xl	AvA_Y_214_2_2_1.03489.03489.4_AvA_Y_214_2_2_1.03465.03465.4	162	166	4	AvA_Y_214_2_2_1_matched		2032.273	509.076	4	-2	2	1	6.71	1.75	3.5	0.19	0.24	0.27	0.22	0.05	0.04	309	-2.17034	5.1	0.9	24.94	0	DSS	Intra_Y_214_2mM_DSS.xls	2mM
1	MQKFSTAVRQEQGQQTPR-KARPSSSSEEDQQLLER-a3-b1	sp|G0S0E7|NU120_CHATD	sp|G0S0E7|NU120_CHATD	xlink	intra-protein xl	AvA_Y_214_2_1_1.05455.05455.6_AvA_Y_214_2_1_1.05502.05502.6	1203	1184	19	AvA_Y_214_2_1_1_matched		4216.097	703.691	6	0.9	0.9	2	5.18	1.5	3.01	0.12	0.17	0.49	0.02	0.47	0.09	533	-1.77472	3.5	0.71	24.83	0	DSS	Intra_Y_214_2mM_DSS.xls	2mM
1	GLLAATGTPSPTKKK-LSMYTAEEKRELR-a13-b9	sp|G0SBS8|NU159_CHATD	sp|G0SBS8|NU159_CHATD	xlink	intra-protein xl	AvA_Y_214_2_2_1.06423.06423.6_AvA_Y_214_2_2_1.06403.06403.6	1435	1446	11	AvA_Y_214_2_2_1_matched		3231.754	539.633	6	0.1	0.1	1	7.67	1.34	2.68	0.17	0.18	0.46	0.43	0.02	0.08	245	-2.32871	5.3	0.68	24.73	0	DSS	Intra_Y_214_2mM_DSS.xls	2mM
1	TTTRELSDKEK-SSVGPTSTKK-a9-b9	sp|G0S4F3|NUP82_CHATD	sp|G0S4F3|NUP82_CHATD	xlink	intra-protein xl	AvA_Y_214_2_2_1.03988.03988.4_AvA_Y_214_2_2_1.03948.03948.4	769	91	678	AvA_Y_214_2_2_1_matched		2435.274	609.826	4	-0.8	0.8	1	7.25	0.96	1.92	0.2	0.14	0.78	0.01	0.77	0.15	242	-2.02696	6.8	0	24.11	0	DSS	Intra_Y_214_2mM_DSS.xls	2mM
1	GLLAATGTPSPTKK-KLSMYTAEEKR-a13-b10	sp|G0SBS8|NU159_CHATD	sp|G0SBS8|NU159_CHATD	xlink	intra-protein xl	AvA_Y_214_2_3_1.07085.07085.4_AvA_Y_214_2_3_1.07088.07088.4	1435	1446	11	AvA_Y_214_2_3_1_matched		2833.519	709.388	4	-2.3	2.3	6	6.31	1.02	2.03	0.07	0.16	0.46	0.45	0.01	0.08	392	-2.32871	8.5	0.92	24.07	0	DSS	Intra_Y_214_2mM_DSS.xls	2mM
1	IHTITGDDLSDDPPVSEDQLIKQR-VNEVKNR-a22-b5	sp|G0S4F3|NUP82_CHATD	sp|G0S4F3|NUP82_CHATD	xlink	intra-protein xl	AvA_Y_214_2_1_1.06891.06891.5_AvA_Y_214_2_1_1.06869.06869.5	734	710	24	AvA_Y_214_2_1_1_matched		3686.87	738.382	5	-1.3	1.3	1	7.07	0.86	1.72	0.2	0.18	0.59	0.58	0.01	0.07	277	-2.02696	4.3	0.27	24.05	0	DSS	Intra_Y_214_2mM_DSS.xls	2mM
1	KIKPGPRR-KVNEVK-a1-b1	sp|G0S4F3|NUP82_CHATD	sp|G0S4F3|NUP82_CHATD	xlink	intra-protein xl	AvA_Y_214_2_2_2.02835.02835.4_AvA_Y_214_2_2_2.02814.02814.4	40	705	665	AvA_Y_214_2_2_2_matched		1804.101	452.033	4	-2.2	2.2	2	7.04	1.6	3.2	0.17	0.3	0.21	0.06	0.15	0.04	149	-2.02696	9.5	0	23.97	0	DSS	Intra_Y_214_2mM_DSS.xls	2mM
1	CEALQGELRDQIKK-KVNEVKNR-a13-b6	sp|G0S4F3|NUP82_CHATD	sp|G0S4F3|NUP82_CHATD	xlink	intra-protein xl	AvA_Y_214_2_2_1.05375.05375.4_AvA_Y_214_2_2_1.05354.05354.4	704	710	6	AvA_Y_214_2_2_1_matched		2810.503	703.634	4	-1.4	1.4	3	7.67	1.27	2.54	0.24	0.13	0.4	0.12	0.28	0.09	229	-2.02696	17.6	0.64	23.63	0	DSS	Intra_Y_214_2mM_DSS.xls	2mM
1	SGSSSPTLSKR-TELSVSPSKSR-a10-b9	sp|G0S0E7|NU120_CHATD	sp|G0S0E7|NU120_CHATD	xlink	intra-protein xl	AvA_Y_214_2_3_1.06184.06184.4_AvA_Y_214_2_3_1.06165.06165.4	786	774	12	AvA_Y_214_2_3_1_matched		2433.267	609.325	4	-1.5	1.5	1	6	1.44	2.89	0.17	0.26	0.25	0.1	0.15	0.05	296	-1.77472	8.3	0.35	23.61	0	DSS	Intra_Y_214_2mM_DSS.xls	2mM
1	MQKFSTAVRQEQGQQTPR-LLDSESAGDKK-a3-b10	sp|G0S0E7|NU120_CHATD	sp|G0S0E7|NU120_CHATD	xlink	intra-protein xl	AvA_Y_214_2_1_2.05750.05750.4_AvA_Y_214_2_1_2.05756.05756.4	1203	1183	20	AvA_Y_214_2_1_2_matched		3418.709	855.685	4	-1.7	1.7	1	6.65	1.25	2.5	0.17	0.17	0.51	0.07	0.44	0.12	260	-1.77472	11	0	23.36	0	DSS	Intra_Y_214_2mM_DSS.xls	2mM
1	LGKLNATSGEEDLDSRIEELAR-KQYQQELDR-a3-b1	sp|G0S0E7|NU120_CHATD	sp|G0S0E7|NU120_CHATD	xlink	intra-protein xl	AvA_Y_214_2_1_2.08273.08273.5_AvA_Y_214_2_1_2.08201.08201.5	1154	1228	74	AvA_Y_214_2_1_2_matched		3759.879	752.984	5	-3.4	3.4	1	6.88	1.2	2.4	0.05	0.31	0.14	0.05	0.08	0.03	146	-1.77472	15	0.58	23.26	0	DSS	Intra_Y_214_2mM_DSS.xls	2mM
1	SSVGPTSTKK-KVNEVKNR-a9-b6	sp|G0S4F3|NUP82_CHATD	sp|G0S4F3|NUP82_CHATD	xlink	intra-protein xl	AvA_Y_214_2_3_1.03801.03801.4_AvA_Y_214_2_3_1.03778.03778.4	91	710	619	AvA_Y_214_2_3_1_matched		2114.164	529.549	4	-2.8	2.8	1	6.12	1.06	2.13	0.17	0.22	0.71	0.5	0.21	0.13	251	-2.02696	7.2	0.74	23.2	0	DSS	Intra_Y_214_2mM_DSS.xls	2mM
1	TTTRELSDKEK-KIKPGPR-a9-b3	sp|G0S4F3|NUP82_CHATD	sp|G0S4F3|NUP82_CHATD	xlink	intra-protein xl	AvA_Y_214_2_2_1.03739.03739.5_AvA_Y_214_2_2_1.03724.03724.5	769	42	727	AvA_Y_214_2_2_1_matched		2239.251	448.858	5	-1.2	1.2	1	6.91	1.7	3.41	0.06	0.26	0.19	0.13	0.06	0.03	183	-2.02696	5.3	0.76	23.16	0	DSS	Intra_Y_214_2mM_DSS.xls	2mM
1	EGMPAKMKGEDVIR-KKKPQLLKPK-a6-b2	sp|G0SDQ4|NUP85_CHATD	sp|G0SDQ4|NUP85_CHATD	xlink	intra-protein xl	AvA_Y_214_2_1_2.07482.07482.5_AvA_Y_214_2_1_2.07326.07326.5	1138	156	982	AvA_Y_214_2_1_2_matched		2904.686	581.945	5	6.9	6.9	1	5.49	1.46	2.92	0.12	0.17	0.16	0.09	0.08	0.03	361	-2.17034	2.5	0	21.68	0.012	DSS	Intra_Y_214_2mM_DSS.xls	2mM
1	SSVGPTSTKKDSSDFDDGAATAGYR-KVNEVK-a9-b1	sp|G0S4F3|NUP82_CHATD	sp|G0S4F3|NUP82_CHATD	xlink	intra-protein xl	AvA_Y_214_2_2_1.05121.05121.5_AvA_Y_214_2_2_1.05148.05148.5	91	705	614	AvA_Y_214_2_2_1_matched		3372.628	675.533	5	-1.2	1.2	1	5.31	1.11	2.21	0.08	0.13	0.21	0.2	0.01	0.03	410	-2.02696	2.9	0.6	21.23	0.012	DSS	Intra_Y_214_2mM_DSS.xls	2mM
1	MQKFSTAVRQEQGQQTPR-KQYQQELDR-a3-b1	sp|G0S0E7|NU120_CHATD	sp|G0S0E7|NU120_CHATD	xlink	intra-protein xl	AvA_Y_214_2_2_1.05629.05629.4_AvA_Y_214_2_2_1.05606.05606.4	1203	1228	25	AvA_Y_214_2_2_1_matched		3463.724	866.939	4	-0.9	0.9	1	4.91	1.42	2.83	0.07	0.17	0.28	0.01	0.27	0.07	382	-1.77472	10.4	0.61	21.22	0.012	DSS	Intra_Y_214_2mM_DSS.xls	2mM
1	GKVQEKK-KDEPVR-a6-b1	sp|G0SDQ4|NUP85_CHATD	sp|G0SDQ4|NUP85_CHATD	xlink	intra-protein xl	AvA_Y_214_2_3_1.03457.03457.4_AvA_Y_214_2_3_1.03229.03229.4	170	172	2	AvA_Y_214_2_3_1_matched		1695.951	424.995	4	-0.8	0.8	1	6.39	1.47	2.94	0.17	0.17	0.41	0.27	0.13	0.07	193	-2.17034	17.7	0	21.1	0.012	DSS	Intra_Y_214_2mM_DSS.xls	2mM
1	IHTITGDDLSDDPPVSEDQLIKQR-SSVGPTSTKK-a22-b9	sp|G0S4F3|NUP82_CHATD	sp|G0S4F3|NUP82_CHATD	xlink	intra-protein xl	AvA_Y_214_2_1_1.06896.06896.6_AvA_Y_214_2_1_1.06873.06873.6	734	91	643	AvA_Y_214_2_1_1_matched		3819.947	637.666	6	2.4	2.4	1	3.74	1.13	2.26	0.07	0.13	0.23	0.2	0.03	0.04	567	-2.02696	1.5	0.51	20.96	0.012	DSS	Intra_Y_214_2mM_DSS.xls	2mM
1	KPQLLKPK-GKVQEKK-a6-b2	sp|G0SDQ4|NUP85_CHATD	sp|G0SDQ4|NUP85_CHATD	xlink	intra-protein xl	AvA_Y_214_2_2_1.03929.03929.5_AvA_Y_214_2_2_1.03905.03905.5	162	166	4	AvA_Y_214_2_2_1_matched		1904.179	381.844	5	-1.8	1.8	1	6.53	0.91	1.83	0.13	0.22	0.11	0.01	0.1	0.02	68	-2.17034	14.9	0	19.29	0.012	DSS	Intra_Y_214_2mM_DSS.xls	2mM
1	SSLSSSSSSRPASATADDEKGYR-GLGTYKETVSR-a20-b6	sp|G0S0E7|NU120_CHATD	sp|G0S0E7|NU120_CHATD	xlink	intra-protein xl	AvA_Y_214_2_1_1.05606.05606.3_AvA_Y_214_2_1_1.05590.05590.3	58	486	428	AvA_Y_214_2_1_1_matched		3692.77	1231.931	3	-1.7	1.7	1	3.6	0.78	1.57	0.18	0.08	0.33	0.31	0.02	0.05	410	-1.77472	2.5	0.36	17.3	0.034	DSS	Intra_Y_214_2mM_DSS.xls	2mM
1	AKEEDLRK-AKEEDLRK-a2-b2	sp|G0SBS8|NU159_CHATD	sp|G0SBS8|NU159_CHATD	xlink	intra-protein xl	AvA_Y_214_2_2_1.03620.03620.4_AvA_Y_214_2_2_1.03593.03593.4	1249	1249	0	AvA_Y_214_2_2_1_matched		2113.134	529.291	4	-2	2	1	5.45	1.89	3.78	0.07	0.19	0.05	0.03	0.03	0.01	98	-2.32871	5.5	0.44	16.83	0.034	DSS	Intra_Y_214_2mM_DSS.xls	2mM
1	GLLAATGTPSPTKK-KLSMYTAEEKR-a13-b1	sp|G0SBS8|NU159_CHATD	sp|G0SBS8|NU159_CHATD	xlink	intra-protein xl	AvA_Y_214_2_2_2.06443.06443.6_AvA_Y_214_2_2_2.06419.06419.6	1435	1437	2	AvA_Y_214_2_2_2_matched		2833.523	473.262	6	-1	1	1	5.32	0.57	1.15	0.05	0.22	0.15	0.13	0.02	0.02	53	-2.32871	2.6	0.8	16.58	0.034	DSS	Intra_Y_214_2mM_DSS.xls	2mM
1	IKDVEGTMAAIHNLGR-AKLASANAAR-a2-b2	sp|G0SBS8|NU159_CHATD	sp|G0SBS8|NU159_CHATD	xlink	intra-protein xl	AvA_Y_214_2_1_2.06484.06484.6_AvA_Y_214_2_1_2.06182.06182.6	1227	1309	82	AvA_Y_214_2_1_2_matched		2833.515	473.26	6	-2.9	2.9	2	4.74	0.72	1.43	0.08	0.26	0.07	0.02	0.05	0.02	56	-2.32871	3.6	0.84	16.2	0.033	DSS	Intra_Y_214_2mM_DSS.xls	2mM
1	GKVQEKK-KDEPVR-a2-b1	sp|G0SDQ4|NUP85_CHATD	sp|G0SDQ4|NUP85_CHATD	xlink	intra-protein xl	AvA_Y_214_2_3_2.03062.03062.3_AvA_Y_214_2_3_2.03189.03189.3	166	172	6	AvA_Y_214_2_3_2_matched		1695.949	566.324	3	-1.4	1.4	3	4.35	1.33	2.66	0.21	0.17	0.3	0.02	0.28	0.06	140	-2.17034	10.6	0	16.04	0.033	DSS	Intra_Y_214_2mM_DSS.xls	2mM
1	KCEALQGELR-SSVGPTSTKK-a1-b9	sp|G0S4F3|NUP82_CHATD	sp|G0S4F3|NUP82_CHATD	xlink	intra-protein xl	AvA_Y_214_2_2_1.05293.05293.4_AvA_Y_214_2_2_1.05283.05283.4	691	91	600	AvA_Y_214_2_2_1_matched		2331.206	583.809	4	-2.1	2.1	1	4	0.69	1.37	0.09	0.21	0.32	0.05	0.27	0.06	156	-2.02696	3.2	0.85	16.03	0.033	DSS	Intra_Y_214_2mM_DSS.xls	2mM
1	SSLSSSSSSRPASATADDEKGYR-MQKFSTAVR-a20-b3	sp|G0S0E7|NU120_CHATD	sp|G0S0E7|NU120_CHATD	xlink	intra-protein xl	AvA_Y_214_2_1_2.05693.05693.5_AvA_Y_214_2_1_2.05671.05671.5	58	1203	1145	AvA_Y_214_2_1_2_matched		3549.695	710.947	5	-1.5	1.5	1	3.81	0.73	1.46	0.12	0.15	0.32	0.3	0.02	0.05	235	-1.77472	2.8	0.9	15.78	0.032	DSS	Intra_Y_214_2mM_DSS.xls	2mM
1	AKEEDLR-DLAKLR-a2-b4	sp|G0SBS8|NU159_CHATD	sp|G0SBS8|NU159_CHATD	xlink	intra-protein xl	AvA_Y_214_05_2_1.05896.05896.4_AvA_Y_214_05_2_1.05873.05873.4	1249	1245	4	AvA_Y_214_05_2_1_matched		1711.945	428.994	4	-0.9	0.9	4	11.46	2.24	4.49	0.31	0.69	0.69	0.11	0.58	0.13	150	-2.32871	39.1	0.36	42.46	0	DSS	Intra_Y_214_05mM_DSS.xls	2mM
1	KDSSDFDDGAATAGYR-IIKTPVADDIR-a1-b3	sp|G0S4F3|NUP82_CHATD	sp|G0S4F3|NUP82_CHATD	xlink	intra-protein xl	AvA_Y_214_05_2_2.06932.06932.3_AvA_Y_214_05_2_2.06928.06928.3	92	110	18	AvA_Y_214_05_2_2_matched		3052.501	1018.508	3	0.6	0.6	4	9.57	2.63	5.27	0.26	0.46	0.56	0.25	0.31	0.11	609	-2.02696	27.8	0.54	41.57	0	DSS	Intra_Y_214_05mM_DSS.xls	2mM
1	TKNLATASSIYYR-GLGTYKETVSR-a2-b6	sp|G0S0E7|NU120_CHATD	sp|G0S0E7|NU120_CHATD	xlink	intra-protein xl	AvA_Y_214_05_2_1.07291.07291.4_AvA_Y_214_05_2_1.07261.07261.4	63	486	423	AvA_Y_214_05_2_1_matched		2834.479	709.628	4	-1	1	1	8.62	3.33	6.66	0.13	0.26	0.37	0.29	0.08	0.06	888	-1.77472	10	0.38	39.59	0	DSS	Intra_Y_214_05mM_DSS.xls	2mM
1	RGTEIFVACGKQIR-KIKPGPR-a11-b1	sp|G0S4F3|NUP82_CHATD	sp|G0S4F3|NUP82_CHATD	xlink	intra-protein xl	AvA_Y_214_05_2_2.05628.05628.6_AvA_Y_214_05_2_2.05606.05606.6	62	40	22	AvA_Y_214_05_2_2_matched		2566.449	428.749	6	-1.5	1.5	4	9.01	2.38	4.76	0.25	0.47	0.81	0.81	0.01	0.11	530	-2.02696	11.5	0.28	39.46	0	DSS	Intra_Y_214_05mM_DSS.xls	2mM
1	LTDQLDEMGKDLAK-MIKEINDMSNTLSK-a10-b3	sp|G0SBQ3|NSP1_CHATD	sp|G0SBQ3|NSP1_CHATD	xlink	intra-protein xl	AvA_Y_214_05_1_1.07921.07921.4_AvA_Y_214_05_1_1.07900.07900.4	590	597	7	AvA_Y_214_05_1_1_matched		3336.653	835.171	4	0.9	0.9	5	10.94	2.19	4.37	0.25	0.27	0.48	0.22	0.25	0.09	559	-2.6876	20.2	0.17	39.2	0	DSS	Intra_Y_214_05mM_DSS.xls	2mM
1	KSIGVDDLEDEEEEEEK-KNLFAAVSGER-a1-b1	sp|G0SDQ4|NUP85_CHATD	sp|G0SDQ4|NUP85_CHATD	xlink	intra-protein xl	AvA_Y_214_05_2_2.08772.08772.4_AvA_Y_214_05_2_2.08755.08755.4	138	105	33	AvA_Y_214_05_2_2_matched		3320.575	831.152	4	-1	1	1	8.74	2.8	5.6	0.2	0.23	0.41	0.25	0.16	0.07	840	-2.17034	12.8	0.57	38.63	0	DSS	Intra_Y_214_05mM_DSS.xls	2mM
1	IKDVEGTMAAIHNLGR-DLAKLR-a2-b4	sp|G0SBS8|NU159_CHATD	sp|G0SBS8|NU159_CHATD	xlink	intra-protein xl	AvA_Y_214_05_2_2.08695.08695.5_AvA_Y_214_05_2_2.08670.08670.5	1227	1245	18	AvA_Y_214_05_2_2_matched		2576.407	516.289	5	-1.3	1.3	2	10.78	1.62	3.24	0.14	0.51	0.63	0.21	0.41	0.16	175	-2.32871	17.1	0.66	37.67	0	DSS	Intra_Y_214_05mM_DSS.xls	2mM
1	EQAAKVMEWDR-YQKEFK-a5-b3	sp|G0SBQ3|NSP1_CHATD	sp|G0SBQ3|NSP1_CHATD	xlink	intra-protein xl	AvA_Y_214_05_3_2.07649.07649.4_AvA_Y_214_05_3_2.07648.07648.4	491	483	8	AvA_Y_214_05_3_2_matched		2341.141	586.293	4	0	0	5	9.41	2.76	5.52	0.15	0.45	0.4	0.37	0.03	0.06	462	-2.6876	27.1	0.31	37.66	0	DSS	Intra_Y_214_05mM_DSS.xls	2mM
1	GTNDEEYSQTGSKR-KQYQQELDR-a13-b1	sp|G0S0E7|NU120_CHATD	sp|G0S0E7|NU120_CHATD	xlink	intra-protein xl	AvA_Y_214_05_4_2.04350.04350.4_AvA_Y_214_05_4_2.04324.04324.4	1149	1228	79	AvA_Y_214_05_4_2_matched		2915.349	729.845	4	-1.5	1.5	3	9.95	2.57	5.14	0.25	0.31	0.56	0.47	0.09	0.09	522	-1.77472	22.3	0.22	37.5	0	DSS	Intra_Y_214_05mM_DSS.xls	2mM
1	SKTDTEENLAVPR-GFVKWPYEQR-a2-b4	sp|G0SAK3|NU145_CHATD	sp|G0SAK3|NU145_CHATD	xlink	intra-protein xl	AvA_Y_214_05_3_2.08624.08624.4_AvA_Y_214_05_3_2.08603.08603.4	266	258	8	AvA_Y_214_05_3_2_matched		2905.46	727.373	4	-0.5	0.5	7	9.96	2.25	4.49	0.16	0.41	0.52	0.31	0.21	0.09	402	-2.19291	17.3	0.16	37.18	0	DSS	Intra_Y_214_05mM_DSS.xls	2mM
1	KQYQQELDR-MQKFSTAVR-a1-b3	sp|G0S0E7|NU120_CHATD	sp|G0S0E7|NU120_CHATD	xlink	intra-protein xl	AvA_Y_214_05_3_1.06571.06571.4_AvA_Y_214_05_3_1.06550.06550.4	1228	1203	25	AvA_Y_214_05_3_1_matched		2411.221	603.813	4	-2.2	2.2	2	9.2	2.93	5.86	0.17	0.49	0.47	0.25	0.23	0.09	397	-1.77472	34.6	0.6	37.16	0	DSS	Intra_Y_214_05mM_DSS.xls	2mM
1	AKEEDLRK-DLAKLR-a2-b4	sp|G0SBS8|NU159_CHATD	sp|G0SBS8|NU159_CHATD	xlink	intra-protein xl	AvA_Y_214_05_2_1.05183.05183.3_AvA_Y_214_05_2_1.05163.05163.3	1249	1245	4	AvA_Y_214_05_2_1_matched		1840.039	614.354	3	-1.4	1.4	4	9.35	3.39	6.78	0.29	0.38	0.43	0.21	0.22	0.08	493	-2.32871	27.9	0	37.08	0	DSS	Intra_Y_214_05mM_DSS.xls	2mM
1	RGTEIFVACGKQIR-IKPGPR-a11-b2	sp|G0S4F3|NUP82_CHATD	sp|G0S4F3|NUP82_CHATD	xlink	intra-protein xl	AvA_Y_214_05_2_1.06212.06212.5_AvA_Y_214_05_2_1.06195.06195.5	62	42	20	AvA_Y_214_05_2_1_matched		2438.354	488.679	5	-1.5	1.5	2	9.12	2.16	4.31	0.16	0.52	0.8	0.75	0.05	0.11	337	-2.02696	10.4	0.22	36.95	0	DSS	Intra_Y_214_05mM_DSS.xls	2mM
1	KARPSSSSEEDQQLLER-KQYQQELDR-a1-b1	sp|G0S0E7|NU120_CHATD	sp|G0S0E7|NU120_CHATD	xlink	intra-protein xl	AvA_Y_214_05_1_2.04571.04571.5_AvA_Y_214_05_1_2.04557.04557.5	1184	1228	44	AvA_Y_214_05_1_2_matched		3303.622	661.732	5	-3.3	3.3	1	8.57	2.55	5.1	0.18	0.28	0.51	0.47	0.05	0.08	697	-1.77472	13.4	0.25	36.9	0	DSS	Intra_Y_214_05mM_DSS.xls	2mM
1	RGTEIFVACGKQIR-IIKTPVADDIR-a11-b3	sp|G0S4F3|NUP82_CHATD	sp|G0S4F3|NUP82_CHATD	xlink	intra-protein xl	AvA_Y_214_05_2_1.07584.07584.5_AvA_Y_214_05_2_1.07563.07563.5	62	110	48	AvA_Y_214_05_2_1_matched		3011.658	603.339	5	-0.2	0.2	3	10	2.1	4.21	0.19	0.4	0.73	0.65	0.08	0.12	363	-2.02696	14	0.77	36.9	0	DSS	Intra_Y_214_05mM_DSS.xls	2mM
1	LLDSESAGDKK-MQKFSTAVR-a10-b3	sp|G0S0E7|NU120_CHATD	sp|G0S0E7|NU120_CHATD	xlink	intra-protein xl	AvA_Y_214_05_2_2.06176.06176.3_AvA_Y_214_05_2_2.06152.06152.3	1183	1203	20	AvA_Y_214_05_2_2_matched		2366.214	789.746	3	-0.4	0.4	4	9.97	2.44	4.88	0.33	0.27	0.52	0.34	0.18	0.09	519	-1.77472	22.3	0.64	36.87	0	DSS	Intra_Y_214_05mM_DSS.xls	2mM
1	IDLLAKGQGSERDR-KVNEVK-a6-b1	sp|G0S4F3|NUP82_CHATD	sp|G0S4F3|NUP82_CHATD	xlink	intra-protein xl	AvA_Y_214_05_2_2.05881.05881.4_AvA_Y_214_05_2_2.05858.05858.4	543	705	162	AvA_Y_214_05_2_2_matched		2410.315	603.587	4	-1.2	1.2	2	9.22	2.29	4.58	0.23	0.31	0.71	0.64	0.07	0.1	537	-2.02696	18.1	0.93	36.31	0	DSS	Intra_Y_214_05mM_DSS.xls	2mM
1	KARPSSSSEEDQQLLER-MQKFSTAVR-a1-b3	sp|G0S0E7|NU120_CHATD	sp|G0S0E7|NU120_CHATD	xlink	intra-protein xl	AvA_Y_214_05_1_2.05262.05262.5_AvA_Y_214_05_1_2.05290.05290.5	1184	1203	19	AvA_Y_214_05_1_2_matched		3163.591	633.726	5	-0.7	0.7	2	8.52	2.8	5.6	0.16	0.23	0.61	0.55	0.06	0.09	704	-1.77472	20.1	0.36	36	0	DSS	Intra_Y_214_05mM_DSS.xls	2mM
1	GTNDEEYSQTGSKRK-KQYQQELDR-a13-b1	sp|G0S0E7|NU120_CHATD	sp|G0S0E7|NU120_CHATD	xlink	intra-protein xl	AvA_Y_214_05_2_2.04092.04092.4_AvA_Y_214_05_2_2.04072.04072.4	1149	1228	79	AvA_Y_214_05_2_2_matched		3043.452	761.871	4	1.1	1.1	2	8.83	2.5	5	0.23	0.28	0.41	0.13	0.28	0.09	610	-1.77472	20.7	0.46	35.96	0	DSS	Intra_Y_214_05mM_DSS.xls	2mM
1	SSLSSSSSSRPASATADDEKGYR-TKNLATASSIYYR-a20-b2	sp|G0S0E7|NU120_CHATD	sp|G0S0E7|NU120_CHATD	xlink	intra-protein xl	AvA_Y_214_05_1_1.05737.05737.4_AvA_Y_214_05_1_1.05676.05676.4	58	63	5	AvA_Y_214_05_1_1_matched		3969.912	993.486	4	-1.9	1.9	5	10.21	1.89	3.78	0.19	0.28	0.44	0.1	0.34	0.1	447	-1.77472	9.9	0.74	35.84	0	DSS	Intra_Y_214_05mM_DSS.xls	2mM
1	NKTMDEIITR-WATDLAKYQK-a2-b7	sp|G0SBQ3|NSP1_CHATD	sp|G0SBQ3|NSP1_CHATD	xlink	intra-protein xl	AvA_Y_214_05_2_1.07916.07916.4_AvA_Y_214_05_2_1.07860.07860.4	465	480	15	AvA_Y_214_05_2_1_matched		2580.32	646.088	4	-2.2	2.2	2	9.39	2.55	5.1	0.15	0.37	0.26	0.14	0.12	0.05	454	-2.6876	11	0.33	35.55	0	DSS	Intra_Y_214_05mM_DSS.xls	2mM
1	GTEIFVACGKQIR-IIKTPVADDIR-a10-b3	sp|G0S4F3|NUP82_CHATD	sp|G0S4F3|NUP82_CHATD	xlink	intra-protein xl	AvA_Y_214_05_2_2.08104.08104.4_AvA_Y_214_05_2_2.08087.08087.4	62	110	48	AvA_Y_214_05_2_2_matched		2855.56	714.898	4	0.8	0.8	4	10.21	2.22	4.44	0.23	0.32	0.61	0.42	0.19	0.11	372	-2.02696	25.7	0.74	35.51	0	DSS	Intra_Y_214_05mM_DSS.xls	2mM
1	KKDEPVR-GKVQEK-a1-b2	sp|G0SDQ4|NUP85_CHATD	sp|G0SDQ4|NUP85_CHATD	xlink	intra-protein xl	AvA_Y_214_05_2_1.02718.02718.4_AvA_Y_214_05_2_1.02690.02690.4	171	166	5	AvA_Y_214_05_2_1_matched		1695.95	424.995	4	-1.1	1.1	10	9.32	2.1	4.2	0.32	0.58	0.41	0.08	0.33	0.08	160	-2.17034	25.8	0.74	35.5	0	DSS	Intra_Y_214_05mM_DSS.xls	2mM
1	AKEEDLRK-AKEEDLRK-a2-b2	sp|G0SBS8|NU159_CHATD	sp|G0SBS8|NU159_CHATD	xlink	intra-protein xl	AvA_Y_214_05_2_2.03525.03525.5_AvA_Y_214_05_2_2.03503.03503.5	1249	1249	0	AvA_Y_214_05_2_2_matched		2113.134	423.635	5	-2	2	1	11.46	4.09	8.19	0.16	0.31	0.25	0.13	0.13	0.05	271	-2.32871	32.8	0	35.16	0	DSS	Intra_Y_214_05mM_DSS.xls	2mM
1	VADVCRQEKVADAPLILNLR-TELSVSPSKSR-a9-b9	sp|G0S0E7|NU120_CHATD	sp|G0S0E7|NU120_CHATD	xlink	intra-protein xl	AvA_Y_214_05_1_1.07777.07777.5_AvA_Y_214_05_1_1.07754.07754.5	106	774	668	AvA_Y_214_05_1_1_matched		3606.935	722.395	5	-1.4	1.4	2	9.43	2.06	4.12	0.16	0.3	0.36	0.22	0.13	0.07	496	-1.77472	10.3	0.57	35.05	0	DSS	Intra_Y_214_05mM_DSS.xls	2mM
1	IIKTPVADDIR-SSVGPTSTKK-a3-b9	sp|G0S4F3|NUP82_CHATD	sp|G0S4F3|NUP82_CHATD	xlink	intra-protein xl	AvA_Y_214_05_3_2.06583.06583.4_AvA_Y_214_05_3_2.06548.06548.4	110	91	19	AvA_Y_214_05_3_2_matched		2368.317	593.087	4	-1.9	1.9	8	9.53	2.15	4.29	0.26	0.35	0.53	0.22	0.31	0.1	365	-2.02696	14.7	0.74	34.65	0	DSS	Intra_Y_214_05mM_DSS.xls	2mM
1	FSKSTLETALAMYEK-GLGTYKETVSR-a3-b6	sp|G0S0E7|NU120_CHATD	sp|G0S0E7|NU120_CHATD	xlink	intra-protein xl	AvA_Y_214_05_2_1.09499.09499.4_AvA_Y_214_05_2_1.09479.09479.4	468	486	18	AvA_Y_214_05_2_1_matched		3065.56	767.398	4	-0.9	0.9	1	6.78	2.93	5.86	0.07	0.29	0.29	0.19	0.1	0.05	785	-1.77472	15.4	0.31	34.48	0	DSS	Intra_Y_214_05mM_DSS.xls	2mM
1	SSVGPTSTKK-KIKPGPR-a9-b3	sp|G0S4F3|NUP82_CHATD	sp|G0S4F3|NUP82_CHATD	xlink	intra-protein xl	AvA_Y_214_05_3_1.03849.03849.5_AvA_Y_214_05_3_1.03824.03824.5	91	42	49	AvA_Y_214_05_3_1_matched		1923.108	385.629	5	-3.9	3.9	1	8.94	2.53	5.05	0.23	0.37	0.47	0.29	0.18	0.08	382	-2.02696	15.6	0.64	34.06	0	DSS	Intra_Y_214_05mM_DSS.xls	2mM
1	DPQEVGKWTVDPSQNNLIR-TGQILYTGDILNNTKR-a7-b15	sp|G0S0E7|NU120_CHATD	sp|G0S0E7|NU120_CHATD	xlink	intra-protein xl	AvA_Y_214_05_2_1.09352.09352.5_AvA_Y_214_05_2_1.09215.09215.5	314	306	8	AvA_Y_214_05_2_1_matched		4139.127	828.833	5	-0.5	0.5	6	9.46	1.98	3.95	0.12	0.28	0.33	0.21	0.11	0.06	454	-1.77472	6	0.72	33.77	0	DSS	Intra_Y_214_05mM_DSS.xls	2mM
1	KRSATEGGLGDASR-TELSVSPSKSR-a1-b9	sp|G0S0E7|NU120_CHATD	sp|G0S0E7|NU120_CHATD	xlink	intra-protein xl	AvA_Y_214_05_2_1.04846.04846.4_AvA_Y_214_05_2_1.04826.04826.4	161	774	613	AvA_Y_214_05_2_1_matched		2731.405	683.859	4	-1.9	1.9	1	9.39	1.47	2.94	0.26	0.3	0.77	0.09	0.67	0.15	341	-1.77472	12.8	0.36	33.71	0	DSS	Intra_Y_214_05mM_DSS.xls	2mM
1	SSLSSSSSSRPASATADDEKGYR-TKNLATASSIYYRK-a20-b2	sp|G0S0E7|NU120_CHATD	sp|G0S0E7|NU120_CHATD	xlink	intra-protein xl	AvA_Y_214_05_1_2.05221.05221.4_AvA_Y_214_05_1_2.05246.05246.4	58	63	5	AvA_Y_214_05_1_2_matched		4098.008	1025.51	4	-1.4	1.4	4	7.42	2.05	4.1	0.15	0.24	0.41	0.09	0.32	0.09	681	-1.77472	14.4	0.79	33.57	0	DSS	Intra_Y_214_05mM_DSS.xls	2mM
1	GLLAATGTPSPTKK-LSMYTAEEKR-a13-b9	sp|G0SBS8|NU159_CHATD	sp|G0SBS8|NU159_CHATD	xlink	intra-protein xl	AvA_Y_214_05_2_2.06801.06801.4_AvA_Y_214_05_2_2.06800.06800.4	1435	1446	11	AvA_Y_214_05_2_2_matched		2705.425	677.364	4	-2.2	2.2	4	9.13	1.96	3.92	0.19	0.22	0.36	0.32	0.03	0.06	507	-2.32871	18	0.39	33.04	0	DSS	Intra_Y_214_05mM_DSS.xls	2mM
1	GLLAATGTPSPTKK-KLSMYTAEEK-a13-b1	sp|G0SBS8|NU159_CHATD	sp|G0SBS8|NU159_CHATD	xlink	intra-protein xl	AvA_Y_214_05_2_2.06819.06819.4_AvA_Y_214_05_2_2.06798.06798.4	1435	1437	2	AvA_Y_214_05_2_2_matched		2677.427	670.365	4	0.7	0.7	7	8.16	1.6	3.2	0.21	0.32	0.47	0.44	0.03	0.08	473	-2.32871	11	0.82	33.01	0	DSS	Intra_Y_214_05mM_DSS.xls	2mM
1	KIKPGPRR-KVNEVK-a3-b1	sp|G0S4F3|NUP82_CHATD	sp|G0S4F3|NUP82_CHATD	xlink	intra-protein xl	AvA_Y_214_05_2_2.02734.02734.4_AvA_Y_214_05_2_2.02704.02704.4	42	705	663	AvA_Y_214_05_2_2_matched		1804.101	452.033	4	-2	2	1	8.8	2.56	5.11	0.23	0.47	0.29	0.05	0.24	0.06	239	-2.02696	25.1	0.87	33	0	DSS	Intra_Y_214_05mM_DSS.xls	2mM
1	GLLAATGTPSPTKKK-LSMYTAEEKR-a14-b9	sp|G0SBS8|NU159_CHATD	sp|G0SBS8|NU159_CHATD	xlink	intra-protein xl	AvA_Y_214_05_1_2.05745.05745.5_AvA_Y_214_05_1_2.05704.05704.5	1436	1446	10	AvA_Y_214_05_1_2_matched		2833.528	567.713	5	0.9	0.9	8	9.09	1.3	2.61	0.18	0.36	0.42	0.36	0.06	0.07	321	-2.32871	11.6	0.75	32.64	0	DSS	Intra_Y_214_05mM_DSS.xls	2mM
1	MQKFSTAVRQEQGQQTPR-LLDSESAGDKK-a3-b10	sp|G0S0E7|NU120_CHATD	sp|G0S0E7|NU120_CHATD	xlink	intra-protein xl	AvA_Y_214_05_2_2.05673.05673.4_AvA_Y_214_05_2_2.05654.05654.4	1203	1183	20	AvA_Y_214_05_2_2_matched		3418.712	855.686	4	-1	1	2	9.54	1.36	2.72	0.23	0.3	0.63	0.1	0.53	0.14	278	-1.77472	14.6	0.18	32.58	0	DSS	Intra_Y_214_05mM_DSS.xls	2mM
1	KSIGVDDLEDEEEEEEK-KKDEPVR-a1-b2	sp|G0SDQ4|NUP85_CHATD	sp|G0SDQ4|NUP85_CHATD	xlink	intra-protein xl	AvA_Y_214_05_2_2.05816.05816.4_AvA_Y_214_05_2_2.05829.05829.4	138	172	34	AvA_Y_214_05_2_2_matched		3000.424	751.114	4	-1.9	1.9	1	7.47	2.49	4.98	0.22	0.12	0.44	0.38	0.06	0.07	775	-2.17034	14.8	0.56	32.56	0	DSS	Intra_Y_214_05mM_DSS.xls	2mM
1	EQAAKVMEWDRLLVENGEK-YQKEFK-a5-b3	sp|G0SBQ3|NSP1_CHATD	sp|G0SBQ3|NSP1_CHATD	xlink	intra-protein xl	AvA_Y_214_05_1_2.08099.08099.4_AvA_Y_214_05_1_2.08092.08092.4	491	483	8	AvA_Y_214_05_1_2_matched		3223.62	806.913	4	-0.9	0.9	2	9.75	1.37	2.74	0.2	0.27	0.44	0.41	0.03	0.06	353	-2.6876	12.9	0.38	32.55	0	DSS	Intra_Y_214_05mM_DSS.xls	2mM
1	LFAPAADDGTATVPLAYGKK-IKPGPRR-a19-b2	sp|G0S4F3|NUP82_CHATD	sp|G0S4F3|NUP82_CHATD	xlink	intra-protein xl	AvA_Y_214_05_1_2.06397.06397.4_AvA_Y_214_05_1_2.06378.06378.4	39	42	3	AvA_Y_214_05_1_2_matched		2965.637	742.417	4	-0.6	0.6	5	9.78	1.52	3.04	0.4	0.24	0.81	0.52	0.29	0.17	256	-2.02696	16.6	0.65	32.06	0	DSS	Intra_Y_214_05mM_DSS.xls	2mM
1	SSVGPTSTKKDSSDFDDGAATAGYR-IIKTPVADDIR-a10-b3	sp|G0S4F3|NUP82_CHATD	sp|G0S4F3|NUP82_CHATD	xlink	intra-protein xl	AvA_Y_214_05_2_2.06580.06580.4_AvA_Y_214_05_2_2.06557.06557.4	92	110	18	AvA_Y_214_05_2_2_matched		3896.922	975.238	4	-1.5	1.5	2	8.7	1.87	3.75	0.13	0.28	0.46	0.15	0.3	0.11	377	-2.02696	16.3	0.58	31.72	0	DSS	Intra_Y_214_05mM_DSS.xls	2mM
1	KSIGVDDLEDEEEEEEK-KKDEPVR-a1-b1	sp|G0SDQ4|NUP85_CHATD	sp|G0SDQ4|NUP85_CHATD	xlink	intra-protein xl	AvA_Y_214_05_1_2.05267.05267.5_AvA_Y_214_05_1_2.05260.05260.5	138	171	33	AvA_Y_214_05_1_2_matched		3000.427	601.093	5	-0.8	0.8	1	8.96	1.79	3.58	0.18	0.2	0.5	0.47	0.03	0.07	465	-2.17034	21.9	0.5	31.53	0.024	DSS	Intra_Y_214_05mM_DSS.xls	2mM
1	LGKLNATSGEEDLDSRIEELAR-KQYQQELDR-a3-b1	sp|G0S0E7|NU120_CHATD	sp|G0S0E7|NU120_CHATD	xlink	intra-protein xl	AvA_Y_214_05_2_2.08334.08334.4_AvA_Y_214_05_2_2.08322.08322.4	1154	1228	74	AvA_Y_214_05_2_2_matched		3759.889	940.98	4	-0.6	0.6	2	8.13	2.04	4.07	0.12	0.27	0.26	0.15	0.12	0.06	470	-1.77472	17.7	0.53	31.37	0.024	DSS	Intra_Y_214_05mM_DSS.xls	2mM
1	KKPQLLKPK-GKVQEK-a2-b2	sp|G0SDQ4|NUP85_CHATD	sp|G0SDQ4|NUP85_CHATD	xlink	intra-protein xl	AvA_Y_214_05_2_2.04115.04115.5_AvA_Y_214_05_2_2.03591.03591.5	157	166	9	AvA_Y_214_05_2_2_matched		1904.178	381.844	5	-2	2	4	8.4	2.02	4.03	0.14	0.52	0.27	0.03	0.24	0.06	144	-2.17034	14.1	0.88	31.23	0.047	DSS	Intra_Y_214_05mM_DSS.xls	2mM
1	KIKPGPR-KVNEVK-a1-b1	sp|G0S4F3|NUP82_CHATD	sp|G0S4F3|NUP82_CHATD	xlink	intra-protein xl	AvA_Y_214_05_2_1.03187.03187.4_AvA_Y_214_05_2_1.03166.03166.4	40	705	665	AvA_Y_214_05_2_1_matched		1648.001	413.008	4	-1.6	1.6	4	8.97	2.24	4.48	0.2	0.43	0.28	0.15	0.13	0.05	167	-2.02696	35.5	0.73	30.92	0.044	DSS	Intra_Y_214_05mM_DSS.xls	2mM
1	KLFNAQVDPDQIALTK-DLAKLR-a1-b4	sp|G0SBS8|NU159_CHATD	sp|G0SBS8|NU159_CHATD	xlink	intra-protein xl	AvA_Y_214_05_1_2.08062.08062.4_AvA_Y_214_05_1_2.08038.08038.4	1255	1245	10	AvA_Y_214_05_1_2_matched		2652.48	664.128	4	-2	2	2	9.41	1.82	3.63	0.23	0.23	0.47	0.45	0.02	0.06	340	-2.32871	16.7	0.88	30.91	0.044	DSS	Intra_Y_214_05mM_DSS.xls	2mM
1	KLFNAQVDPDQIALTK-LRAKEEDLR-a1-b4	sp|G0SBS8|NU159_CHATD	sp|G0SBS8|NU159_CHATD	xlink	intra-protein xl	AvA_Y_214_05_2_1.07689.07689.5_AvA_Y_214_05_2_1.07669.07669.5	1255	1249	6	AvA_Y_214_05_2_1_matched		3066.674	614.343	5	0.9	0.9	5	7.44	1.7	3.4	0.16	0.37	0.65	0.63	0.02	0.09	370	-2.32871	7.6	0.25	30.88	0.043	DSS	Intra_Y_214_05mM_DSS.xls	2mM
1	SSVGPTSTKK-KVNEVK-a9-b1	sp|G0S4F3|NUP82_CHATD	sp|G0S4F3|NUP82_CHATD	xlink	intra-protein xl	AvA_Y_214_05_3_1.03973.03973.3_AvA_Y_214_05_3_1.03951.03951.3	91	705	614	AvA_Y_214_05_3_1_matched		1844.022	615.682	3	-2	2	5	8.42	1.12	2.25	0.41	0.33	0.7	0.68	0.02	0.1	268	-2.02696	20.7	0.85	30.87	0.043	DSS	Intra_Y_214_05mM_DSS.xls	2mM
1	KKDEPVR-GKVQEK-a2-b2	sp|G0SDQ4|NUP85_CHATD	sp|G0SDQ4|NUP85_CHATD	xlink	intra-protein xl	AvA_Y_214_05_2_2.02869.02869.4_AvA_Y_214_05_2_2.02652.02652.4	172	166	6	AvA_Y_214_05_2_2_matched		1695.95	424.995	4	-1	1	3	9.52	2.13	4.25	0.27	0.33	0.37	0.05	0.32	0.07	160	-2.17034	23.8	0	30.36	0.042	DSS	Intra_Y_214_05mM_DSS.xls	2mM
1	GSKPADLLKK-MKGEDVIR-a3-b2	sp|G0SDQ4|NUP85_CHATD	sp|G0SDQ4|NUP85_CHATD	xlink	intra-protein xl	AvA_Y_214_05_2_1.06249.06249.4_AvA_Y_214_05_2_1.06222.06222.4	1082	1140	58	AvA_Y_214_05_2_1_matched		2140.189	536.055	4	-1.8	1.8	1	7.61	2.41	4.82	0.18	0.36	0.18	0.08	0.1	0.03	355	-2.17034	9.8	0.81	29.99	0.041	DSS	Intra_Y_214_05mM_DSS.xls	2mM
1	SIGVDDLEDEEEEEEKKK-KPQLLKPK-a17-b6	sp|G0SDQ4|NUP85_CHATD	sp|G0SDQ4|NUP85_CHATD	xlink	intra-protein xl	AvA_Y_214_05_1_2.06062.06062.6_AvA_Y_214_05_1_2.06044.06044.6	155	162	7	AvA_Y_214_05_1_2_matched		3208.66	535.785	6	0	0	1	7.68	1.05	2.09	0.22	0.35	0.7	0.68	0.02	0.09	276	-2.17034	15.1	0.95	29.41	0.04	DSS	Intra_Y_214_05mM_DSS.xls	2mM
1	SSLSSSSSSRPASATADDEKGYR-STLETALAMYEKGLGTYK-a20-b12	sp|G0S0E7|NU120_CHATD	sp|G0S0E7|NU120_CHATD	xlink	intra-protein xl	AvA_Y_214_05_1_2.08437.08437.4_AvA_Y_214_05_1_2.08425.08425.4	58	480	422	AvA_Y_214_05_1_2_matched		4458.148	1115.545	4	2.1	2.1	1	8.05	2.27	4.54	0.23	0.1	0.46	0.08	0.38	0.09	539	-1.77472	9.3	0.92	29.4	0.04	DSS	Intra_Y_214_05mM_DSS.xls	2mM
1	IKSFAPAWLNEPAPGHK-KDSSDFDDGAATAGYR-a2-b1	sp|G0S4F3|NUP82_CHATD	sp|G0S4F3|NUP82_CHATD	xlink	intra-protein xl	AvA_Y_214_05_1_2.07554.07554.5_AvA_Y_214_05_1_2.07532.07532.5	5	92	87	AvA_Y_214_05_1_2_matched		3674.764	735.961	5	0.1	0.1	1	6.42	1.89	3.79	0.15	0.19	0.32	0.02	0.31	0.06	617	-2.02696	12.1	0.55	28.93	0.038	DSS	Intra_Y_214_05mM_DSS.xls	2mM
1	SSVGPTSTKKDSSDFDDGAATAGYR-IIKTPVADDIR-a9-b3	sp|G0S4F3|NUP82_CHATD	sp|G0S4F3|NUP82_CHATD	xlink	intra-protein xl	AvA_Y_214_05_1_2.06039.06039.4_AvA_Y_214_05_1_2.06076.06076.4	91	110	19	AvA_Y_214_05_1_2_matched		3896.925	975.239	4	-0.7	0.7	1	7.32	1.54	3.09	0.1	0.28	0.44	0.13	0.31	0.11	346	-2.02696	6.5	0.56	28.37	0.037	DSS	Intra_Y_214_05mM_DSS.xls	2mM
1	VKANDQGSIHVTDCFPDAR-QEKVADAPLILNLR-a2-b3	sp|G0S0E7|NU120_CHATD	sp|G0S0E7|NU120_CHATD	xlink	intra-protein xl	AvA_Y_214_05_1_1.07481.07481.5_AvA_Y_214_05_1_1.07461.07461.5	354	106	248	AvA_Y_214_05_1_1_matched		3845.983	770.204	5	2.5	2.5	1	6.22	2.31	4.63	0.13	0.14	0.39	0.02	0.37	0.08	649	-1.77472	14.9	0.52	28.36	0.037	DSS	Intra_Y_214_05mM_DSS.xls	2mM
1	KLFNAQVDPDQIALTK-GLLAATGTPSPTKK-a1-b13	sp|G0SBS8|NU159_CHATD	sp|G0SBS8|NU159_CHATD	xlink	intra-protein xl	AvA_Y_214_05_1_2.07804.07804.4_AvA_Y_214_05_1_2.07778.07778.4	1255	1435	180	AvA_Y_214_05_1_2_matched		3278.811	820.711	4	-0.3	0.3	3	5.83	1.45	2.9	0.06	0.24	0.31	0.22	0.1	0.06	447	-2.32871	5.2	0.41	25.46	0.049	DSS	Intra_Y_214_05mM_DSS.xls	2mM
1	SFAPAWLNEPAPGHKLFAPAADDGTATVPLAYGK-IIKTPVADDIR-a15-b3	sp|G0S4F3|NUP82_CHATD	sp|G0S4F3|NUP82_CHATD	xlink	intra-protein xl	AvA_Y_214_05_1_1.08848.08848.5_AvA_Y_214_05_1_1.08870.08870.5	20	110	90	AvA_Y_214_05_1_1_matched		4857.55	972.518	5	2.4	2.4	2	6.16	1.12	2.23	0.05	0.19	0.35	0.23	0.11	0.07	449	-2.02696	4.8	0.61	25.35	0.048	DSS	Intra_Y_214_05mM_DSS.xls	2mM
1	SSLSSSSSSRPASATADDEKGYR-KHHSSPR-a20-b1	sp|G0S0E7|NU120_CHATD	sp|G0S0E7|NU120_CHATD	xlink	intra-protein xl	AvA_Y_214_05_1_2.02797.02797.5_AvA_Y_214_05_1_2.02776.02776.5	58	75	17	AvA_Y_214_05_1_2_matched		3330.575	667.123	5	-2.2	2.2	3	7.25	0.82	1.65	0.13	0.24	0.57	0.54	0.03	0.08	246	-1.77472	4.7	0.74	25.23	0.048	DSS	Intra_Y_214_05mM_DSS.xls	2mM
1	KDEPVRGLFTGTSLAPPPLSK-GKVQEKK-a1-b6	sp|G0SDQ4|NUP85_CHATD	sp|G0SDQ4|NUP85_CHATD	xlink	intra-protein xl	AvA_Y_214_05_1_1.06688.06688.5_AvA_Y_214_05_1_1.06690.06690.5	172	170	2	AvA_Y_214_05_1_1_matched		3162.759	633.56	5	-2	2	2	7.33	0.81	1.62	0.09	0.27	0.34	0.33	0.01	0.04	233	-2.17034	6.1	0.41	25.14	0.047	DSS	Intra_Y_214_05mM_DSS.xls	2mM
1	SGKGIAESICSVIGSTTTLDR-GLGTYKETVSR-a3-b6	sp|G0S0E7|NU120_CHATD	sp|G0S0E7|NU120_CHATD	xlink	intra-protein xl	AvA_Y_214_05_3_1.10168.10168.4_AvA_Y_214_05_3_1.10203.10203.4	494	486	8	AvA_Y_214_05_3_1_matched		3498.783	875.704	4	-1.3	1.3	1	6.25	1.37	2.75	0.14	0.18	0.26	0.23	0.03	0.04	452	-1.77472	4.5	0.29	25.04	0.046	DSS	Intra_Y_214_05mM_DSS.xls	2mM
1	VADVCRQEKVADAPLILNLR-SGSSSPTLSKR-a9-b10	sp|G0S0E7|NU120_CHATD	sp|G0S0E7|NU120_CHATD	xlink	intra-protein xl	AvA_Y_214_05_1_1.07609.07609.5_AvA_Y_214_05_1_1.07577.07577.5	106	786	680	AvA_Y_214_05_1_1_matched		3522.883	705.584	5	0	0	1	5.06	1.54	3.08	0.1	0.27	0.25	0.22	0.03	0.04	470	-1.77472	6.2	0.88	24.96	0.045	DSS	Intra_Y_214_05mM_DSS.xls	2mM
1	KKPQLLKPK-GKVQEK-a7-b2	sp|G0SDQ4|NUP85_CHATD	sp|G0SDQ4|NUP85_CHATD	xlink	intra-protein xl	AvA_Y_214_05_2_2.03853.03853.3_AvA_Y_214_05_2_2.03826.03826.3	162	166	4	AvA_Y_214_05_2_2_matched		1904.179	635.734	3	-1.6	1.6	1	8.42	0.84	1.67	0.23	0.27	0.33	0.27	0.06	0.05	67	-2.17034	16.5	0.7	24.88	0.045	DSS	Intra_Y_214_05mM_DSS.xls	2mM
1	SSVGPTSTKKDSSDFDDGAATAGYR-KVNEVK-a9-b1	sp|G0S4F3|NUP82_CHATD	sp|G0S4F3|NUP82_CHATD	xlink	intra-protein xl	AvA_Y_214_05_1_1.04567.04567.5_AvA_Y_214_05_1_1.04526.04526.5	91	705	614	AvA_Y_214_05_1_1_matched		3372.628	675.533	5	-1.4	1.4	3	6.47	1.38	2.77	0.11	0.19	0.25	0.23	0.01	0.03	389	-2.02696	5.6	0.41	24.5	0.044	DSS	Intra_Y_214_05mM_DSS.xls	2mM
1	TKNLATASSIYYRK-SGSSSPTLSKR-a2-b10	sp|G0S0E7|NU120_CHATD	sp|G0S0E7|NU120_CHATD	xlink	intra-protein xl	AvA_Y_214_05_2_2.06133.06133.5_AvA_Y_214_05_2_2.06110.06110.5	63	786	723	AvA_Y_214_05_2_2_matched		2858.512	572.71	5	-0.6	0.6	2	6.58	1.19	2.38	0.16	0.24	0.34	0.1	0.24	0.07	288	-1.77472	5	0.65	24.44	0.043	DSS	Intra_Y_214_05mM_DSS.xls	2mM
1	KSIGVDDLEDEEEEEEKK-GKVQEK-a1-b2	sp|G0SDQ4|NUP85_CHATD	sp|G0SDQ4|NUP85_CHATD	xlink	intra-protein xl	AvA_Y_214_05_2_2.05800.05800.5_AvA_Y_214_05_2_2.05786.05786.5	138	166	28	AvA_Y_214_05_2_2_matched		2945.422	590.092	5	-0.8	0.8	2	5.91	1.31	2.62	0.04	0.21	0.2	0.19	0.01	0.03	428	-2.17034	8.1	0.73	24.32	0.043	DSS	Intra_Y_214_05mM_DSS.xls	2mM
1	SSVGPTSTKK-ELSDKEK-a9-b5	sp|G0S4F3|NUP82_CHATD	sp|G0S4F3|NUP82_CHATD	xlink	intra-protein xl	AvA_Y_214_05_3_1.04418.04418.4_AvA_Y_214_05_3_1.04392.04392.4	91	769	678	AvA_Y_214_05_3_1_matched		1976.03	495.015	4	-0.7	0.7	2	6.94	1.34	2.67	0.2	0.34	0.17	0.08	0.09	0.03	140	-2.02696	11.9	0	24.27	0.042	DSS	Intra_Y_214_05mM_DSS.xls	2mM
1	CEALQGELRDQIKK-KVNEVKNR-a13-b6	sp|G0S4F3|NUP82_CHATD	sp|G0S4F3|NUP82_CHATD	xlink	intra-protein xl	AvA_Y_214_05_2_1.05330.05330.4_AvA_Y_214_05_2_1.05317.05317.4	704	710	6	AvA_Y_214_05_2_1_matched		2810.504	703.634	4	-1.1	1.1	1	7.42	1.29	2.59	0.2	0.18	0.31	0.09	0.22	0.07	230	-2.02696	8.8	0.61	23.92	0.042	DSS	Intra_Y_214_05mM_DSS.xls	2mM
1	KKKPQLLKPK-GKVQEK-a3-b2	sp|G0SDQ4|NUP85_CHATD	sp|G0SDQ4|NUP85_CHATD	xlink	intra-protein xl	AvA_Y_214_05_2_2.03463.03463.5_AvA_Y_214_05_2_2.03131.03131.5	157	166	9	AvA_Y_214_05_2_2_matched		2032.272	407.462	5	-2.4	2.4	3	6.25	1.24	2.48	0.06	0.37	0.28	0.02	0.26	0.07	141	-2.17034	4.3	0	23.85	0.041	DSS	Intra_Y_214_05mM_DSS.xls	2mM
1	GLLAATGTPSPTKKK-LSMYTAEEKR-a13-b9	sp|G0SBS8|NU159_CHATD	sp|G0SBS8|NU159_CHATD	xlink	intra-protein xl	AvA_Y_214_05_1_2.05746.05746.3_AvA_Y_214_05_1_2.05728.05728.3	1435	1446	11	AvA_Y_214_05_1_2_matched		2833.52	945.514	3	-2.2	2.2	3	6.77	0.99	1.99	0.25	0.18	0.3	0.26	0.05	0.05	294	-2.32871	6.7	0.85	23.69	0.04	DSS	Intra_Y_214_05mM_DSS.xls	2mM
1	KLFNAQVDPDQIALTK-AKEEDLR-a1-b2	sp|G0SBS8|NU159_CHATD	sp|G0SBS8|NU159_CHATD	xlink	intra-protein xl	AvA_Y_214_05_4_2.07438.07438.3_AvA_Y_214_05_4_2.07432.07432.3	1255	1249	6	AvA_Y_214_05_4_2_matched		2797.485	933.503	3	-0.5	0.5	1	5.23	1.37	2.74	0.13	0.22	0.25	0.23	0.02	0.04	438	-2.32871	4.5	0.29	23.68	0.04	DSS	Intra_Y_214_05mM_DSS.xls	2mM
1	GTNDEEYSQTGSKRK-MQKFSTAVR-a13-b3	sp|G0S0E7|NU120_CHATD	sp|G0S0E7|NU120_CHATD	xlink	intra-protein xl	AvA_Y_214_05_2_2.04911.04911.5_AvA_Y_214_05_2_2.04890.04890.5	1149	1203	54	AvA_Y_214_05_2_2_matched		2903.402	581.688	5	-2.1	2.1	1	7.86	1.41	2.81	0.15	0.11	0.39	0.23	0.16	0.07	246	-1.77472	16	0.27	23.48	0.039	DSS	Intra_Y_214_05mM_DSS.xls	2mM
1	KLFNAQVDPDQIALTK-KLSMYTAEEKR-a1-b10	sp|G0SBS8|NU159_CHATD	sp|G0SBS8|NU159_CHATD	xlink	intra-protein xl	AvA_Y_214_05_1_2.07327.07327.5_AvA_Y_214_05_1_2.07272.07272.5	1255	1446	191	AvA_Y_214_05_1_2_matched		3292.744	659.557	5	1.9	1.9	1	5.73	1.06	2.13	0.06	0.26	0.5	0.5	0	0.08	296	-2.32871	2.9	0.38	23.39	0.039	DSS	Intra_Y_214_05mM_DSS.xls	2mM
1	LFAPAADDGTATVPLAYGKK-GTEIFVACGKQIR-a19-b10	sp|G0S4F3|NUP82_CHATD	sp|G0S4F3|NUP82_CHATD	xlink	intra-protein xl	AvA_Y_214_05_1_2.08161.08161.5_AvA_Y_214_05_1_2.08139.08139.5	39	62	23	AvA_Y_214_05_1_2_matched		3620.894	725.187	5	0.7	0.7	2	6.83	0.83	1.67	0.11	0.24	0.3	0.26	0.03	0.05	196	-2.02696	5.7	0.68	22.97	0.038	DSS	Intra_Y_214_05mM_DSS.xls	2mM
1	GKVQEKK-KDEPVR-a2-b1	sp|G0SDQ4|NUP85_CHATD	sp|G0SDQ4|NUP85_CHATD	xlink	intra-protein xl	AvA_Y_214_05_3_2.02596.02596.4_AvA_Y_214_05_3_2.02575.02575.4	166	172	6	AvA_Y_214_05_3_2_matched		1695.95	424.995	4	-1	1	9	6.65	1.56	3.12	0.18	0.33	0.11	0.01	0.1	0.02	99	-2.17034	16.1	0	22.7	0.038	DSS	Intra_Y_214_05mM_DSS.xls	2mM
1	GLFTGTSLAPPPLSKAAAAATTTTTTGPTK-KKDEPVR-a15-b1	sp|G0SDQ4|NUP85_CHATD	sp|G0SDQ4|NUP85_CHATD	xlink	intra-protein xl	AvA_Y_214_05_1_2.07825.07825.5_AvA_Y_214_05_1_2.07868.07868.5	192	171	21	AvA_Y_214_05_1_2_matched		3838.069	768.622	5	-1	1	1	5.85	0.78	1.55	0.08	0.33	0.18	0.18	0.01	0.02	192	-2.17034	5	0.6	22.44	0.037	DSS	Intra_Y_214_05mM_DSS.xls	2mM
1	ELDELYAKQMGSAAGEQAAGPDQERER-TYKLAEK-a8-b3	sp|G0SBQ3|NSP1_CHATD	sp|G0SBQ3|NSP1_CHATD	xlink	intra-protein xl	AvA_Y_214_05_1_1.06479.06479.4_AvA_Y_214_05_1_1.06477.06477.4	554	576	22	AvA_Y_214_05_1_1_matched		3937.912	985.486	4	3.1	3.1	3	5.75	0.59	1.19	0.11	0.2	0.45	0.44	0.01	0.05	322	-2.6876	3.1	0.56	22.36	0.037	DSS	Intra_Y_214_05mM_DSS.xls	2mM
1	LSMYTAEEKRELR-RKATLR-a9-b2	sp|G0SBS8|NU159_CHATD	sp|G0SBS8|NU159_CHATD	xlink	intra-protein xl	AvA_Y_214_05_2_2.05565.05565.5_AvA_Y_214_05_2_2.05546.05546.5	1446	1457	11	AvA_Y_214_05_2_2_matched		2506.367	502.281	5	-1	1	1	6.97	0.79	1.58	0.17	0.15	0.66	0.65	0.01	0.09	210	-2.32871	5.5	0.51	22.2	0.037	DSS	Intra_Y_214_05mM_DSS.xls	2mM
1	KKKPQLLKPK-GKVQEK-a8-b2	sp|G0SDQ4|NUP85_CHATD	sp|G0SDQ4|NUP85_CHATD	xlink	intra-protein xl	AvA_Y_214_05_2_2.03463.03463.5_AvA_Y_214_05_2_2.03506.03506.5	162	166	4	AvA_Y_214_05_2_2_matched		2032.272	407.462	5	-2.4	2.4	2	6.13	1.2	2.4	0.08	0.29	0.3	0.02	0.29	0.07	144	-2.17034	7.4	0.54	21.96	0.048	DSS	Intra_Y_214_05mM_DSS.xls	2mM
1	GLLAATGTPSPTKK-AKEEDLRK-a13-b2	sp|G0SBS8|NU159_CHATD	sp|G0SBS8|NU159_CHATD	xlink	intra-protein xl	AvA_Y_214_05_2_1.05417.05417.5_AvA_Y_214_05_2_1.05401.05401.5	1435	1249	186	AvA_Y_214_05_2_1_matched		2466.366	494.281	5	-1.5	1.5	1	6.4	1.06	2.12	0.14	0.2	0.26	0.19	0.07	0.04	189	-2.32871	4.6	0.52	21.3	0.048	DSS	Intra_Y_214_05mM_DSS.xls	2mM
1	GLFTGTSLAPPPLSKAAAAATTTTTTGPTK-KKDEPVR-a15-b2	sp|G0SDQ4|NUP85_CHATD	sp|G0SDQ4|NUP85_CHATD	xlink	intra-protein xl	AvA_Y_214_05_1_1.07840.07840.5_AvA_Y_214_05_1_1.07902.07902.5	192	172	20	AvA_Y_214_05_1_1_matched		3838.073	768.622	5	0.1	0.1	4	6.88	1.18	2.36	0.1	0.16	0.17	0.15	0.03	0.03	201	-2.17034	5.9	0.41	21.13	0.047	DSS	Intra_Y_214_05mM_DSS.xls	2mM
1	KLSMYTAEEK-RKATLR-a1-b2	sp|G0SBS8|NU159_CHATD	sp|G0SBS8|NU159_CHATD	xlink	intra-protein xl	AvA_Y_214_05_2_2.05230.05230.4_AvA_Y_214_05_2_2.05212.05212.4	1437	1457	20	AvA_Y_214_05_2_2_matched		2080.132	521.041	4	-1.3	1.3	1	6.03	1.72	3.45	0.18	0.25	0.17	0.01	0.16	0.04	151	-2.32871	13.5	0.5	20.93	0.035	DSS	Intra_Y_214_05mM_DSS.xls	2mM
1	GLLAATGTPSPTKKK-LSMYTAEEKRELR-a13-b9	sp|G0SBS8|NU159_CHATD	sp|G0SBS8|NU159_CHATD	xlink	intra-protein xl	AvA_Y_214_05_2_1.06344.06344.5_AvA_Y_214_05_2_1.06424.06424.5	1435	1446	11	AvA_Y_214_05_2_1_matched		3231.746	647.357	5	-2.4	2.4	3	7.51	0.76	1.53	0.16	0.19	0.13	0.1	0.02	0.02	68	-2.32871	7.7	0.92	20.84	0.034	DSS	Intra_Y_214_05mM_DSS.xls	2mM
1	SGSSSPTLSKR-TELSVSPSKSR-a10-b9	sp|G0S0E7|NU120_CHATD	sp|G0S0E7|NU120_CHATD	xlink	intra-protein xl	AvA_Y_214_05_4_1.05214.05214.4_AvA_Y_214_05_4_1.05191.05191.4	786	774	12	AvA_Y_214_05_4_1_matched		2433.272	609.326	4	0.4	0.4	2	5.6	1.25	2.51	0.13	0.21	0.22	0.11	0.11	0.04	238	-1.77472	7.9	0	20.69	0.034	DSS	Intra_Y_214_05mM_DSS.xls	2mM
1	IHTITGDDLSDDPPVSEDQLIKQR-KVNEVKNR-a22-b1	sp|G0S4F3|NUP82_CHATD	sp|G0S4F3|NUP82_CHATD	xlink	intra-protein xl	AvA_Y_214_05_1_2.05999.05999.5_AvA_Y_214_05_1_2.06001.06001.5	734	705	29	AvA_Y_214_05_1_2_matched		3814.96	764	5	-2.6	2.6	1	5.11	0.88	1.76	0.14	0.12	0.54	0.53	0.01	0.07	373	-2.02696	2.6	0.22	20.67	0.034	DSS	Intra_Y_214_05mM_DSS.xls	2mM
1	LFAPAADDGTATVPLAYGKK-RGTEIFVACGKQIR-a19-b11	sp|G0S4F3|NUP82_CHATD	sp|G0S4F3|NUP82_CHATD	xlink	intra-protein xl	AvA_Y_214_05_1_1.07671.07671.5_AvA_Y_214_05_1_1.07692.07692.5	39	62	23	AvA_Y_214_05_1_1_matched		3776.993	756.406	5	0.3	0.3	4	6.55	0.64	1.28	0.09	0.22	0.17	0.16	0.01	0.03	106	-2.02696	4	0.74	20.07	0.022	DSS	Intra_Y_214_05mM_DSS.xls	2mM
1	LGKLNATSGEEDLDSR-GTNDEEYSQTGSKR-a3-b13	sp|G0S0E7|NU120_CHATD	sp|G0S0E7|NU120_CHATD	xlink	intra-protein xl	AvA_Y_214_05_1_1.05242.05242.4_AvA_Y_214_05_1_1.05219.05219.4	1154	1149	5	AvA_Y_214_05_1_1_matched		3412.581	854.153	4	-1.6	1.6	1	5.03	1.05	2.1	0.09	0.15	0.28	0.11	0.17	0.05	333	-1.77472	3.3	0.31	19.98	0.022	DSS	Intra_Y_214_05mM_DSS.xls	2mM
1	APTQPALTTSGKGFVKWPYEQR-SKTDTEENLAVPR-a12-b2	sp|G0SAK3|NU145_CHATD	sp|G0SAK3|NU145_CHATD	xlink	intra-protein xl	AvA_Y_214_05_1_1.07314.07314.5_AvA_Y_214_05_1_1.07383.07383.5	254	266	12	AvA_Y_214_05_1_1_matched		4058.072	812.622	5	-0.8	0.8	2	4.77	1.25	2.5	0.05	0.22	0.13	0.04	0.09	0.03	289	-2.19291	5.1	0.89	19.81	0.022	DSS	Intra_Y_214_05mM_DSS.xls	2mM
1	TKNLATASSIYYR-KHHSSPR-a2-b1	sp|G0S0E7|NU120_CHATD	sp|G0S0E7|NU120_CHATD	xlink	intra-protein xl	AvA_Y_214_05_2_1.04825.04825.5_AvA_Y_214_05_2_1.04803.04803.5	63	75	12	AvA_Y_214_05_2_1_matched		2472.284	495.465	5	-1.4	1.4	1	5.07	1.5	3	0.13	0.14	0.21	0.18	0.02	0.03	325	-1.77472	7.6	0.47	19.56	0.022	DSS	Intra_Y_214_05mM_DSS.xls	2mM
1	GKVQEKK-KDEPVR-a6-b1	sp|G0SDQ4|NUP85_CHATD	sp|G0SDQ4|NUP85_CHATD	xlink	intra-protein xl	AvA_Y_214_05_4_2.02660.02660.3_AvA_Y_214_05_4_2.02510.02510.3	170	172	2	AvA_Y_214_05_4_2_matched		1695.949	566.324	3	-1.9	1.9	3	4.79	1.9	3.8	0.14	0.21	0.1	0.03	0.06	0.02	242	-2.17034	9.5	0	18.95	0.033	DSS	Intra_Y_214_05mM_DSS.xls	2mM
1	GLLAATGTPSPTKKK-LSMYTAEEKRELR-a14-b9	sp|G0SBS8|NU159_CHATD	sp|G0SBS8|NU159_CHATD	xlink	intra-protein xl	AvA_Y_214_05_1_2.05788.05788.6_AvA_Y_214_05_1_2.05809.05809.6	1436	1446	10	AvA_Y_214_05_1_2_matched		3231.753	539.633	6	-0.3	0.3	2	5.89	0.48	0.96	0.12	0.27	0.07	0.05	0.02	0.01	26	-2.32871	2.9	0.64	18.21	0.032	DSS	Intra_Y_214_05mM_DSS.xls	2mM
1	KDSSDFDDGAATAGYR-ELSDKEK-a1-b5	sp|G0S4F3|NUP82_CHATD	sp|G0S4F3|NUP82_CHATD	xlink	intra-protein xl	AvA_Y_214_05_2_1.05434.05434.4_AvA_Y_214_05_2_1.05436.05436.4	92	769	677	AvA_Y_214_05_2_1_matched		2660.205	666.059	4	-1.4	1.4	1	4.46	1.02	2.04	0.13	0.14	0.25	0.23	0.02	0.04	291	-2.02696	4.4	0	17.78	0.043	DSS	Intra_Y_214_05mM_DSS.xls	2mM
1	GSKPADLLK-MKGEDVIR-a3-b2	sp|G0SDQ4|NUP85_CHATD	sp|G0SDQ4|NUP85_CHATD	xlink	intra-protein xl	AvA_Y_214_05_2_1.05291.05291.4_AvA_Y_214_05_2_1.05264.05264.4	1082	1140	58	AvA_Y_214_05_2_1_matched		2012.091	504.031	4	-3.1	3.1	1	5.58	0.52	1.04	0.13	0.25	0.05	0.02	0.03	0.01	28	-2.17034	4.4	0.83	17.19	0.042	DSS	Intra_Y_214_05mM_DSS.xls	2mM
1	AKMAQVMSLLER-K2-156	sp|G0S4F3|NUP82_CHATD	-	monolink	monolink	AvA_Y_214_05_3_1.11052.11052.3_AvA_Y_214_05_3_1.11029.11029.3	854	n/a	-	AvA_Y_214_05_3_1_matched		1531.809	511.611	3	-0.6	0.6	1	11.51	6.27	6.27	0.3	0.56	0.72	0.72	0	0.3	720	0	29.9	0	52.18	0	DSS	Mono_Y_214_05mM_DSS.xls	2mM
1	KLADATYLDQDFGVSTSATNKGFSPDAFDMEVAAACFPTR-K21-156	sp|G0S4F3|NUP82_CHATD	-	monolink	monolink	AvA_Y_214_05_1_2.09643.09643.4_AvA_Y_214_05_1_2.09633.09633.4	243	n/a	-	AvA_Y_214_05_1_2_matched		4470.087	1118.53	4	4.4	4.4	7	11.51	5.29	5.29	0.27	0.29	0.53	0.53	0	0.07	1181	0	5.3	0.12	51.61	0	DSS	Mono_Y_214_05mM_DSS.xls	2mM
1	KARPSSSSEEDQQLLER-K1-155	sp|G0S0E7|NU120_CHATD	-	monolink	monolink	AvA_Y_214_05_2_1.05017.05017.3_AvA_Y_214_05_2_1.04991.04991.3	1184	n/a	-	AvA_Y_214_05_2_1_matched		2114.056	705.693	3	-2.7	2.7	1	11.51	5.17	5.17	0.31	0.33	0.56	0.56	0	0.16	1000	0	39.1	0	50.68	0	DSS	Mono_Y_214_05mM_DSS.xls	2mM
1	KLFNAQVDPDQIALTK-K1-155	sp|G0SBS8|NU159_CHATD	-	monolink	monolink	AvA_Y_214_05_3_1.09516.09516.3_AvA_Y_214_05_3_1.09495.09495.3	1255	n/a	-	AvA_Y_214_05_3_1_matched		1955.074	652.699	3	-0.1	0.1	4	11.51	5.77	5.77	0.33	0.34	0.73	0.73	0	0.23	932	0	14.5	0.16	50.53	0	DSS	Mono_Y_214_05mM_DSS.xls	2mM
1	KLFNAQVDPDQIALTK-K1-156	sp|G0SBS8|NU159_CHATD	-	monolink	monolink	AvA_Y_214_05_2_2.09403.09403.3_AvA_Y_214_05_2_2.09382.09382.3	1255	n/a	-	AvA_Y_214_05_2_2_matched		1956.057	653.027	3	0.2	0.2	1	11.51	5.19	5.19	0.31	0.48	0.76	0.76	0	0.24	740	0	35.5	0	50	0	DSS	Mono_Y_214_05mM_DSS.xls	2mM
1	MAQVMSLLERESALVDAVKAR-K19-156	sp|G0S4F3|NUP82_CHATD	-	monolink	monolink	AvA_Y_214_05_2_2.10895.10895.3_AvA_Y_214_05_2_2.10873.10873.3	873	n/a	-	AvA_Y_214_05_2_2_matched		2472.307	825.11	3	-0.5	0.5	4	11.51	3.68	3.68	0.28	0.34	0.57	0.57	0	0.14	975	0	12.8	0.23	49.93	0	DSS	Mono_Y_214_05mM_DSS.xls	2mM
1	KRSATEGGLGDASR-K1-156	sp|G0S0E7|NU120_CHATD	-	monolink	monolink	AvA_Y_214_05_3_1.04326.04326.3_AvA_Y_214_05_3_1.04287.04287.3	161	n/a	-	AvA_Y_214_05_3_1_matched		1559.789	520.937	3	-1	1	13	11.51	4.69	4.69	0.27	0.49	0.57	0.57	0	0.2	733	0	25.3	0.27	49.71	0	DSS	Mono_Y_214_05mM_DSS.xls	2mM
1	LAEKLTDQLDEMGK-K4-155	sp|G0SBQ3|NSP1_CHATD	-	monolink	monolink	AvA_Y_214_05_3_2.09020.09020.3_AvA_Y_214_05_3_2.08980.08980.3	580	n/a	-	AvA_Y_214_05_3_2_matched		1744.89	582.638	3	-1.8	1.8	3	11.49	4.93	4.93	0.24	0.39	0.52	0.52	0	0.19	810	0	20.7	0	48.6	0	DSS	Mono_Y_214_05mM_DSS.xls	2mM
1	KLSMYTAEEKR-K10-155	sp|G0SBS8|NU159_CHATD	-	monolink	monolink	AvA_Y_214_05_4_2.05117.05117.3_AvA_Y_214_05_4_2.05094.05094.3	1446	n/a	-	AvA_Y_214_05_4_2_matched		1509.784	504.269	3	-2.5	2.5	4	11.47	4.43	4.43	0.3	0.47	0.5	0.5	0	0.23	674	0	48.8	0	48.45	0	DSS	Mono_Y_214_05mM_DSS.xls	2mM
1	SSLSSSSSSRPASATADDEKGYR-K20-156	sp|G0S0E7|NU120_CHATD	-	monolink	monolink	AvA_Y_214_05_2_2.04974.04974.3_AvA_Y_214_05_2_2.04997.04997.3	58	n/a	-	AvA_Y_214_05_2_2_matched		2501.151	834.725	3	-0.3	0.3	13	11.51	3.19	3.19	0.37	0.32	0.57	0.57	0	0.12	891	0	14.8	0.49	47.99	0	DSS	Mono_Y_214_05mM_DSS.xls	2mM
1	LRLGLAKDLAR-K7-155	sp|G0SDQ4|NUP85_CHATD	-	monolink	monolink	AvA_Y_214_05_3_2.08293.08293.3_AvA_Y_214_05_3_2.08273.08273.3	1154	n/a	-	AvA_Y_214_05_3_2_matched		1379.86	460.961	3	-1.9	1.9	4	11.43	5.1	5.1	0.31	0.43	0.6	0.6	0	0.27	670	0	23.6	0.09	47.96	0	DSS	Mono_Y_214_05mM_DSS.xls	2mM
1	HTLEQYAKQDMEAAELLGK-K8-156	sp|G0SDQ4|NUP85_CHATD	-	monolink	monolink	AvA_Y_214_05_2_2.09744.09744.4_AvA_Y_214_05_2_2.09745.09745.4	931	n/a	-	AvA_Y_214_05_2_2_matched		2330.145	583.544	4	-0.6	0.6	2	10.53	4.35	4.35	0.13	0.55	0.5	0.5	0	0.13	688	0	15.7	0.24	46.88	0	DSS	Mono_Y_214_05mM_DSS.xls	2mM
1	IKDVEGTMAAIHNLGR-K2-155	sp|G0SBS8|NU159_CHATD	-	monolink	monolink	AvA_Y_214_05_2_1.08614.08614.3_AvA_Y_214_05_2_1.08593.08593.3	1227	n/a	-	AvA_Y_214_05_2_1_matched		1878.998	627.34	3	-1.4	1.4	5	11.51	4.85	4.85	0.34	0.5	0.59	0.59	0	0.19	573	0	49.2	0.02	46.82	0	DSS	Mono_Y_214_05mM_DSS.xls	2mM
1	SSLSSSSSSRPASATADDEKGYR-K20-155	sp|G0S0E7|NU120_CHATD	-	monolink	monolink	AvA_Y_214_05_3_1.04829.04829.3_AvA_Y_214_05_3_1.04883.04883.3	58	n/a	-	AvA_Y_214_05_3_1_matched		2500.165	834.396	3	-1.6	1.6	3	11.51	3.2	3.2	0.36	0.33	0.61	0.61	0	0.13	801	0	9.2	0.31	46.78	0	DSS	Mono_Y_214_05mM_DSS.xls	2mM
1	KLSMYTAEEKR-K10-156	sp|G0SBS8|NU159_CHATD	-	monolink	monolink	AvA_Y_214_05_3_1.06675.06675.3_AvA_Y_214_05_3_1.06631.06631.3	1446	n/a	-	AvA_Y_214_05_3_1_matched		1510.768	504.597	3	-1.2	1.2	4	11.47	5.55	5.55	0.24	0.4	0.44	0.44	0	0.2	693	0	26	0	46.72	0	DSS	Mono_Y_214_05mM_DSS.xls	2mM
1	KLADATYLDQDFGVSTSATNK-K1-155	sp|G0S4F3|NUP82_CHATD	-	monolink	monolink	AvA_Y_214_05_2_2.08609.08609.3_AvA_Y_214_05_2_2.08607.08607.3	223	n/a	-	AvA_Y_214_05_2_2_matched		2399.186	800.737	3	-0.4	0.4	4	11.51	3.74	3.74	0.34	0.31	0.57	0.57	0	0.14	827	0	24.3	0.11	46.69	0	DSS	Mono_Y_214_05mM_DSS.xls	2mM
1	KARPSSSSEEDQQLLER-K1-156	sp|G0S0E7|NU120_CHATD	-	monolink	monolink	AvA_Y_214_05_2_1.05566.05566.3_AvA_Y_214_05_2_1.05537.05537.3	1184	n/a	-	AvA_Y_214_05_2_1_matched		2115.04	706.021	3	-2.2	2.2	6	11.51	4.05	4.05	0.3	0.28	0.54	0.54	0	0.16	839	0	28.7	0	46.64	0	DSS	Mono_Y_214_05mM_DSS.xls	2mM
1	LNAPTKIEVAGGDDWTQILQASVK-K6-156	sp|G0SAK3|NU145_CHATD	-	monolink	monolink	AvA_Y_214_05_4_1.09733.09733.3_AvA_Y_214_05_4_1.09716.09716.3	167	n/a	-	AvA_Y_214_05_4_1_matched		2709.422	904.149	3	-0.1	0.1	7	11.44	2.85	2.85	0.27	0.36	0.51	0.51	0	0.11	787	0	9	0.18	46.4	0	DSS	Mono_Y_214_05mM_DSS.xls	2mM
1	SGEGDKLGAEDGENGAGNDALDTQVTR-K6-156	sp|G0S0E7|NU120_CHATD	-	monolink	monolink	AvA_Y_214_05_2_2.07118.07118.3_AvA_Y_214_05_2_2.07064.07064.3	1085	n/a	-	AvA_Y_214_05_2_2_matched		2831.261	944.762	3	-2.8	2.8	2	11.17	3.67	3.67	0.25	0.25	0.39	0.39	0	0.07	948	0	14.4	0.05	46.03	0	DSS	Mono_Y_214_05mM_DSS.xls	2mM
1	RDPQEVGKWTVDPSQNNLIR-K8-156	sp|G0S0E7|NU120_CHATD	-	monolink	monolink	AvA_Y_214_05_3_1.09327.09327.3_AvA_Y_214_05_3_1.09292.09292.3	314	n/a	-	AvA_Y_214_05_3_1_matched		2507.275	836.766	3	-0.7	0.7	3	11.5	3.28	3.28	0.25	0.42	0.56	0.56	0	0.14	661	0	32.4	0	46.01	0	DSS	Mono_Y_214_05mM_DSS.xls	2mM
1	DIYVIGEKPR-K8-156	sp|G0S4F3|NUP82_CHATD	-	monolink	monolink	AvA_Y_214_05_3_2.09382.09382.3_AvA_Y_214_05_3_2.09340.09340.3	398	n/a	-	AvA_Y_214_05_3_2_matched		1344.726	449.25	3	-1.8	1.8	4	11.37	3.27	3.27	0.26	0.65	0.68	0.68	0	0.34	252	0	39	0	45.89	0	DSS	Mono_Y_214_05mM_DSS.xls	2mM
1	IKSFAPAWLNEPAPGHK-K2-155	sp|G0S4F3|NUP82_CHATD	-	monolink	monolink	AvA_Y_214_05_2_1.08913.08913.3_AvA_Y_214_05_2_1.08908.08908.3	5	n/a	-	AvA_Y_214_05_2_1_matched		2017.079	673.367	3	-0.9	0.9	8	11.42	2.88	2.88	0.23	0.38	0.64	0.64	0	0.19	671	0	21.6	0	45.75	0	DSS	Mono_Y_214_05mM_DSS.xls	2mM
1	QEKVADAPLILNLR-K3-155	sp|G0S0E7|NU120_CHATD	-	monolink	monolink	AvA_Y_214_05_4_2.08908.08908.3_AvA_Y_214_05_4_2.08907.08907.3	106	n/a	-	AvA_Y_214_05_4_2_matched		1734.002	579.008	3	-2.4	2.4	1	11.01	3.53	3.53	0.18	0.37	0.71	0.71	0	0.26	685	0	42.1	0.1	45.74	0	DSS	Mono_Y_214_05mM_DSS.xls	2mM
1	KHTLEQYAKQDMEAAELLGK-K1-156	sp|G0SDQ4|NUP85_CHATD	-	monolink	monolink	AvA_Y_214_05_2_2.09091.09091.4_AvA_Y_214_05_2_2.09073.09073.4	923	n/a	-	AvA_Y_214_05_2_2_matched		2458.24	615.568	4	-0.4	0.4	6	11.51	4.46	4.46	0.45	0.34	0.68	0.68	0	0.17	681	0	23.8	0.41	45.48	0	DSS	Mono_Y_214_05mM_DSS.xls	2mM
1	IIKTPVADDIR-K3-156	sp|G0S4F3|NUP82_CHATD	-	monolink	monolink	AvA_Y_214_05_3_1.08279.08279.3_AvA_Y_214_05_3_1.08252.08252.3	110	n/a	-	AvA_Y_214_05_3_1_matched		1395.795	466.273	3	-1.4	1.4	4	11.46	4.06	4.06	0.21	0.59	0.6	0.6	0	0.27	313	0	48.3	0.35	44.84	0	DSS	Mono_Y_214_05mM_DSS.xls	2mM
1	APTQPALTTSGKGFVK-K12-156	sp|G0SAK3|NU145_CHATD	-	monolink	monolink	AvA_Y_214_05_3_2.08275.08275.3_AvA_Y_214_05_3_2.08252.08252.3	254	n/a	-	AvA_Y_214_05_3_2_matched		1757.957	586.993	3	0.3	0.3	1	11.37	4.2	4.2	0.22	0.31	0.37	0.37	0	0.12	757	0	18.2	0.22	44.66	0	DSS	Mono_Y_214_05mM_DSS.xls	2mM
1	AAIGLSIPLKHVDR-K10-156	sp|G0S0E7|NU120_CHATD	-	monolink	monolink	AvA_Y_214_05_3_1.09894.09894.3_AvA_Y_214_05_3_1.09854.09854.3	900	n/a	-	AvA_Y_214_05_3_1_matched		1644.956	549.327	3	-0.1	0.1	8	11.51	2.45	2.45	0.34	0.52	0.88	0.88	0	0.31	338	0	43.1	0	44.64	0	DSS	Mono_Y_214_05mM_DSS.xls	2mM
1	IKSFAPAWLNEPAPGHK-K2-156	sp|G0S4F3|NUP82_CHATD	-	monolink	monolink	AvA_Y_214_05_3_1.10002.10002.3_AvA_Y_214_05_3_1.09981.09981.3	5	n/a	-	AvA_Y_214_05_3_1_matched		2018.064	673.696	3	0.6	0.6	10	11.51	3.17	3.17	0.27	0.38	0.56	0.56	0	0.16	608	0	32.2	0.08	44.62	0	DSS	Mono_Y_214_05mM_DSS.xls	2mM
1	SSVGPTSTKKDSSDFDDGAATAGYR-K9-155	sp|G0S4F3|NUP82_CHATD	-	monolink	monolink	AvA_Y_214_05_2_1.05630.05630.3_AvA_Y_214_05_2_1.05605.05605.3	91	n/a	-	AvA_Y_214_05_2_1_matched		2674.232	892.418	3	-2.2	2.2	6	11.17	2.67	2.67	0.21	0.34	0.43	0.43	0	0.09	755	0	8.6	0	44.49	0	DSS	Mono_Y_214_05mM_DSS.xls	2mM
1	IKDVEGTMAAIHNLGR-K2-156	sp|G0SBS8|NU159_CHATD	-	monolink	monolink	AvA_Y_214_05_3_1.09775.09775.3_AvA_Y_214_05_3_1.09747.09747.3	1227	n/a	-	AvA_Y_214_05_3_1_matched		1879.981	627.668	3	-0.9	0.9	6	11.45	3.08	3.08	0.22	0.55	0.6	0.6	0	0.19	400	0	33	0.11	44.47	0	DSS	Mono_Y_214_05mM_DSS.xls	2mM
1	VLNGHLAQLQWIDTNAAALQAKVAAAQK-K22-156	sp|G0SBQ3|NSP1_CHATD	-	monolink	monolink	AvA_Y_214_05_2_1.10461.10461.4_AvA_Y_214_05_2_1.10581.10581.4	643	n/a	-	AvA_Y_214_05_2_1_matched		3098.693	775.681	4	1.7	1.7	8	10.99	3.35	3.35	0.17	0.3	0.38	0.38	0	0.07	841	0	4.4	0.12	44.46	0	DSS	Mono_Y_214_05mM_DSS.xls	2mM
1	RLEEIKTLR-K6-155	sp|G0S4F3|NUP82_CHATD	-	monolink	monolink	AvA_Y_214_05_3_1.06760.06760.3_AvA_Y_214_05_3_1.06718.06718.3	812	n/a	-	AvA_Y_214_05_3_1_matched		1311.787	438.27	3	-1.5	1.5	4	11.11	4.84	4.84	0.25	0.42	0.53	0.53	0	0.3	508	0	40.1	0	44.41	0	DSS	Mono_Y_214_05mM_DSS.xls	2mM
1	AAIGLSIPLKHVDR-K10-155	sp|G0S0E7|NU120_CHATD	-	monolink	monolink	AvA_Y_214_05_3_1.09307.09307.3_AvA_Y_214_05_3_1.09285.09285.3	900	n/a	-	AvA_Y_214_05_3_1_matched		1643.972	548.999	3	-1.1	1.1	7	11.51	2.61	2.61	0.37	0.5	0.88	0.88	0	0.31	325	0	37.2	0	44.16	0	DSS	Mono_Y_214_05mM_DSS.xls	2mM
1	KLNAPTKIEVAGGDDWTQILQASVK-K1-156	sp|G0SAK3|NU145_CHATD	-	monolink	monolink	AvA_Y_214_05_2_2.12225.12225.3_AvA_Y_214_05_2_2.12551.12551.3	161	n/a	-	AvA_Y_214_05_2_2_matched		2837.523	946.849	3	1.8	1.8	9	10.63	3.35	3.35	0.23	0.22	0.33	0.33	0	0.07	954	0	8.8	0.15	44.14	0	DSS	Mono_Y_214_05mM_DSS.xls	2mM
1	LRLGLAKDLAR-K7-156	sp|G0SDQ4|NUP85_CHATD	-	monolink	monolink	AvA_Y_214_05_3_1.09060.09060.3_AvA_Y_214_05_3_1.08993.08993.3	1154	n/a	-	AvA_Y_214_05_3_1_matched		1380.843	461.289	3	-1.4	1.4	5	11.44	3.9	3.9	0.22	0.49	0.53	0.53	0	0.24	418	0	31.8	0.09	44.08	0	DSS	Mono_Y_214_05mM_DSS.xls	2mM
1	STLETALAMYEKGLGTYK-K12-156	sp|G0S0E7|NU120_CHATD	-	monolink	monolink	AvA_Y_214_05_3_2.11104.11104.3_AvA_Y_214_05_3_2.11099.11099.3	480	n/a	-	AvA_Y_214_05_3_2_matched		2131.076	711.366	3	0	0	2	10.74	3.57	3.57	0.2	0.43	0.41	0.41	0	0.11	641	0	29.5	0.09	43.9	0	DSS	Mono_Y_214_05mM_DSS.xls	2mM
1	SSVGPTSTKKDSSDFDDGAATAGYR-K10-155	sp|G0S4F3|NUP82_CHATD	-	monolink	monolink	AvA_Y_214_05_3_1.06156.06156.3_AvA_Y_214_05_3_1.06130.06130.3	92	n/a	-	AvA_Y_214_05_3_1_matched		2674.232	892.418	3	-2.2	2.2	3	11.49	2.73	2.73	0.23	0.3	0.44	0.44	0	0.09	705	0	10.7	0	43.38	0	DSS	Mono_Y_214_05mM_DSS.xls	2mM
1	VYSPPGFGFKHPHR-K10-156	sp|G0S0E7|NU120_CHATD	-	monolink	monolink	AvA_Y_214_05_3_1.07838.07838.4_AvA_Y_214_05_3_1.07821.07821.4	184	n/a	-	AvA_Y_214_05_3_1_matched		1780.901	446.233	4	-2	2	7	11.51	3.06	3.06	0.29	0.46	0.69	0.69	0	0.25	391	0	43.6	0.38	43.32	0	DSS	Mono_Y_214_05mM_DSS.xls	2mM
1	LTDQLDEMGKDLAK-K10-156	sp|G0SBQ3|NSP1_CHATD	-	monolink	monolink	AvA_Y_214_05_4_2.08088.08088.3_AvA_Y_214_05_4_2.08058.08058.3	590	n/a	-	AvA_Y_214_05_4_2_matched		1731.861	578.295	3	0.5	0.5	4	11.35	3.23	3.23	0.28	0.37	0.47	0.47	0	0.17	566	0	25	0.25	43.26	0	DSS	Mono_Y_214_05mM_DSS.xls	2mM
1	ASPFEKAYWLATLALQLHHTR-K6-155	sp|G0SDQ4|NUP85_CHATD	-	monolink	monolink	AvA_Y_214_05_2_1.11450.11450.4_AvA_Y_214_05_2_1.11432.11432.4	387	n/a	-	AvA_Y_214_05_2_1_matched		2607.397	652.857	4	-0.4	0.4	2	11.51	3.68	3.68	0.32	0.41	0.64	0.64	0	0.15	497	0	17.9	0.2	43.21	0	DSS	Mono_Y_214_05mM_DSS.xls	2mM
1	GLLAATGTPSPTKK-K14-155	sp|G0SBS8|NU159_CHATD	-	monolink	monolink	AvA_Y_214_05_3_1.06927.06927.3_AvA_Y_214_05_3_1.06905.06905.3	1436	n/a	-	AvA_Y_214_05_3_1_matched		1495.857	499.627	3	-4	4	1	11.46	2.97	2.97	0.21	0.41	0.5	0.5	0	0.18	493	0	20.2	0	43.09	0	DSS	Mono_Y_214_05mM_DSS.xls	2mM
1	LAEKLTDQLDEMGK-K4-156	sp|G0SBQ3|NSP1_CHATD	-	monolink	monolink	AvA_Y_214_05_4_1.08331.08331.3_AvA_Y_214_05_4_1.08310.08310.3	580	n/a	-	AvA_Y_214_05_4_1_matched		1745.874	582.966	3	-0.9	0.9	3	10.82	4.2	4.2	0.19	0.28	0.32	0.32	0	0.12	749	0	14	0.26	42.78	0	DSS	Mono_Y_214_05mM_DSS.xls	2mM
1	VADVCRQEKVADAPLILNLR-K9-156	sp|G0S0E7|NU120_CHATD	-	monolink	monolink	AvA_Y_214_05_3_2.10238.10238.4_AvA_Y_214_05_3_2.10220.10220.4	106	n/a	-	AvA_Y_214_05_3_2_matched		2435.322	609.838	4	0.5	0.5	2	11.51	3.52	3.52	0.29	0.47	0.68	0.68	0	0.17	401	0	14.6	0.2	42.76	0	DSS	Mono_Y_214_05mM_DSS.xls	2mM
1	VYSPPGFGFKHPHR-K10-155	sp|G0S0E7|NU120_CHATD	-	monolink	monolink	AvA_Y_214_05_2_1.06727.06727.4_AvA_Y_214_05_2_1.06728.06728.4	184	n/a	-	AvA_Y_214_05_2_1_matched		1779.918	445.987	4	-2.5	2.5	4	11.51	2.85	2.85	0.26	0.46	0.76	0.76	0	0.27	345	0	14	0.31	42.76	0	DSS	Mono_Y_214_05mM_DSS.xls	2mM
1	KLADATYLDQDFGVSTSATNK-K1-156	sp|G0S4F3|NUP82_CHATD	-	monolink	monolink	AvA_Y_214_05_4_1.08424.08424.3_AvA_Y_214_05_4_1.08413.08413.3	223	n/a	-	AvA_Y_214_05_4_1_matched		2400.169	801.064	3	-0.4	0.4	12	11.51	3.64	3.64	0.35	0.25	0.5	0.5	0	0.12	688	0	36.2	0.1	42.76	0	DSS	Mono_Y_214_05mM_DSS.xls	2mM
1	LRAKEEDLR-K4-156	sp|G0SBS8|NU159_CHATD	-	monolink	monolink	AvA_Y_214_05_3_2.05978.05978.3_AvA_Y_214_05_3_2.05926.05926.3	1249	n/a	-	AvA_Y_214_05_3_2_matched		1284.701	429.242	3	-2	2	4	11.11	4.25	4.25	0.2	0.44	0.36	0.36	0	0.2	448	0	26.5	0	42.36	0	DSS	Mono_Y_214_05mM_DSS.xls	2mM
1	RLEEIKTLR-K6-156	sp|G0S4F3|NUP82_CHATD	-	monolink	monolink	AvA_Y_214_05_4_1.06617.06617.3_AvA_Y_214_05_4_1.06585.06585.3	812	n/a	-	AvA_Y_214_05_4_1_matched		1312.77	438.598	3	-1.3	1.3	4	10.38	3.46	3.46	0.21	0.48	0.51	0.51	0	0.28	414	0	20.4	0	42.32	0	DSS	Mono_Y_214_05mM_DSS.xls	2mM
1	SGDIDVLESQMRKLR-K13-156	sp|G0SBS8|NU159_CHATD	-	monolink	monolink	AvA_Y_214_05_3_2.07522.07522.4_AvA_Y_214_05_3_2.07502.07502.4	1360	n/a	-	AvA_Y_214_05_3_2_matched		1901.986	476.504	4	-1.1	1.1	5	11.51	3.25	3.25	0.3	0.45	0.68	0.68	0	0.23	339	0	21.1	0	42	0	DSS	Mono_Y_214_05mM_DSS.xls	2mM
1	TKNLATASSIYYRK-K2-155	sp|G0S0E7|NU120_CHATD	-	monolink	monolink	AvA_Y_214_05_3_1.06916.06916.3_AvA_Y_214_05_3_1.06897.06897.3	63	n/a	-	AvA_Y_214_05_3_1_matched		1769.966	590.997	3	-1.7	1.7	4	11.44	3.46	3.46	0.22	0.47	0.35	0.35	0	0.13	398	0	33.4	0	41.94	0	DSS	Mono_Y_214_05mM_DSS.xls	2mM
1	SLFEQAKAPTQPALTTSGK-K7-155	sp|G0SAK3|NU145_CHATD	-	monolink	monolink	AvA_Y_214_05_4_1.07224.07224.3_AvA_Y_214_05_4_1.07197.07197.3	242	n/a	-	AvA_Y_214_05_4_1_matched		2129.134	710.719	3	-2	2	4	10.49	2.86	2.86	0.21	0.38	0.46	0.46	0	0.12	604	0	26.5	0.09	41.83	0	DSS	Mono_Y_214_05mM_DSS.xls	2mM
1	KAAIGLSIPLK-K1-156	sp|G0S0E7|NU120_CHATD	-	monolink	monolink	AvA_Y_214_05_3_1.10138.10138.3_AvA_Y_214_05_3_1.10114.10114.3	890	n/a	-	AvA_Y_214_05_3_1_matched		1265.794	422.939	3	-1.1	1.1	2	10.51	3.09	3.09	0.17	0.48	0.48	0.48	0	0.22	429	0	35.5	0	41.83	0	DSS	Mono_Y_214_05mM_DSS.xls	2mM
1	SSVGPTSTKKDSSDFDDGAATAGYR-K9-156	sp|G0S4F3|NUP82_CHATD	-	monolink	monolink	AvA_Y_214_05_2_1.06168.06168.3_AvA_Y_214_05_2_1.05396.05396.3	91	n/a	-	AvA_Y_214_05_2_1_matched		2675.218	892.747	3	-0.8	0.8	2	11.41	2.21	2.21	0.17	0.18	0.43	0.43	0	0.09	753	0	6.9	0	41.41	0	DSS	Mono_Y_214_05mM_DSS.xls	2mM
1	KHTLEQYAKQDMEAAELLGK-K9-155	sp|G0SDQ4|NUP85_CHATD	-	monolink	monolink	AvA_Y_214_05_2_1.08726.08726.4_AvA_Y_214_05_2_1.08837.08837.4	931	n/a	-	AvA_Y_214_05_2_1_matched		2457.253	615.321	4	-2.6	2.6	3	11.5	2.88	2.88	0.18	0.31	0.5	0.5	0	0.13	557	0	11	0.24	41.34	0	DSS	Mono_Y_214_05mM_DSS.xls	2mM
1	LADATYLDQDFGVSTSATNKGFSPDAFDMEVAAACFPTR-K20-156	sp|G0S4F3|NUP82_CHATD	-	monolink	monolink	AvA_Y_214_05_1_2.11353.11353.4_AvA_Y_214_05_1_2.11401.11401.4	243	n/a	-	AvA_Y_214_05_1_2_matched		4341.979	1086.502	4	1.4	1.4	14	10.72	2.65	2.65	0.11	0.15	0.27	0.27	0	0.03	902	0	3.5	0.13	41.24	0	DSS	Mono_Y_214_05mM_DSS.xls	2mM
1	IIKTPVADDIR-K3-155	sp|G0S4F3|NUP82_CHATD	-	monolink	monolink	AvA_Y_214_05_3_2.07440.07440.3_AvA_Y_214_05_3_2.07400.07400.3	110	n/a	-	AvA_Y_214_05_3_2_matched		1394.811	465.945	3	-2.7	2.7	4	10.57	3.7	3.7	0.19	0.46	0.63	0.63	0	0.29	354	0	23.1	0.16	41.09	0	DSS	Mono_Y_214_05mM_DSS.xls	2mM
1	SKTDTEENLAVPR-K2-155	sp|G0SAK3|NU145_CHATD	-	monolink	monolink	AvA_Y_214_05_3_2.06479.06479.3_AvA_Y_214_05_3_2.06438.06438.3	266	n/a	-	AvA_Y_214_05_3_2_matched		1613.825	538.95	3	-1.5	1.5	7	11.49	2.66	2.66	0.26	0.33	0.69	0.69	0	0.27	398	0	34.6	0	40.99	0	DSS	Mono_Y_214_05mM_DSS.xls	2mM
1	LLTEAEEALTVLKAK-K13-156	sp|G0SBS8|NU159_CHATD	-	monolink	monolink	AvA_Y_214_05_2_1.10548.10548.3_AvA_Y_214_05_2_1.10545.10545.3	1307	n/a	-	AvA_Y_214_05_2_1_matched		1784.023	595.682	3	2.8	2.8	4	11.26	2.62	2.62	0.22	0.4	0.51	0.51	0	0.17	423	0	20.2	0	40.99	0	DSS	Mono_Y_214_05mM_DSS.xls	2mM
1	FDRNKNHESHGSPWR-K5-156	sp|G0S0E7|NU120_CHATD	-	monolink	monolink	AvA_Y_214_05_3_2.05095.05095.4_AvA_Y_214_05_3_2.05076.05076.4	213	n/a	-	AvA_Y_214_05_3_2_matched		2021.944	506.494	4	-1	1	5	11.51	4.1	4.1	0.23	0.36	0.33	0.33	0	0.11	481	0	27.6	0	40.97	0	DSS	Mono_Y_214_05mM_DSS.xls	2mM
1	ESALVDAVKAR-K9-156	sp|G0S4F3|NUP82_CHATD	-	monolink	monolink	AvA_Y_214_05_3_1.08431.08431.3_AvA_Y_214_05_3_1.08428.08428.3	873	n/a	-	AvA_Y_214_05_3_1_matched		1313.718	438.914	3	-0.9	0.9	1	11.51	4.75	4.75	0.24	0.39	0.59	0.59	0	0.27	326	0	30.6	0	40.85	0	DSS	Mono_Y_214_05mM_DSS.xls	2mM
1	LKNKTMDEIITR-K4-156	sp|G0SBQ3|NSP1_CHATD	-	monolink	monolink	AvA_Y_214_05_3_2.07574.07574.3_AvA_Y_214_05_3_2.07826.07826.3	465	n/a	-	AvA_Y_214_05_3_2_matched		1616.88	539.968	3	-0.3	0.3	1	11.32	3.74	3.74	0.23	0.37	0.34	0.34	0	0.14	452	0	30.9	0	40.81	0	DSS	Mono_Y_214_05mM_DSS.xls	2mM
1	VAAAQKAAGSMGANVPGTETDAAESFYR-K6-156	sp|G0SBQ3|NSP1_CHATD	-	monolink	monolink	AvA_Y_214_05_3_2.08958.08958.4_AvA_Y_214_05_3_2.08963.08963.4	649	n/a	-	AvA_Y_214_05_3_2_matched		2925.379	732.353	4	-0.8	0.8	17	11.21	2.74	2.74	0.24	0.25	0.5	0.5	0	0.09	642	0	5.7	0.16	40.8	0	DSS	Mono_Y_214_05mM_DSS.xls	2mM
1	IDLLAKGQGSERDR-K6-156	sp|G0S4F3|NUP82_CHATD	-	monolink	monolink	AvA_Y_214_05_3_2.08230.08230.3_AvA_Y_214_05_3_2.08125.08125.3	543	n/a	-	AvA_Y_214_05_3_2_matched		1712.907	571.977	3	0.5	0.5	7	10.89	1.72	1.72	0.24	0.37	0.79	0.79	0	0.28	400	0	16.3	0.24	40.75	0	DSS	Mono_Y_214_05mM_DSS.xls	2mM
1	QEKVADAPLILNLR-K3-156	sp|G0S0E7|NU120_CHATD	-	monolink	monolink	AvA_Y_214_05_4_2.09205.09205.3_AvA_Y_214_05_4_2.09185.09185.3	106	n/a	-	AvA_Y_214_05_4_2_matched		1734.985	579.336	3	-1.5	1.5	1	10.35	3.5	3.5	0.2	0.35	0.67	0.67	0	0.24	514	0	17.9	0.15	40.71	0	DSS	Mono_Y_214_05mM_DSS.xls	2mM
1	LALQFAQTSNQDSASIKTEMLSR-K17-156	sp|G0S0E7|NU120_CHATD	-	monolink	monolink	AvA_Y_214_05_2_2.09928.09928.3_AvA_Y_214_05_2_2.09908.09908.3	964	n/a	-	AvA_Y_214_05_2_2_matched		2694.354	899.126	3	0.2	0.2	4	10.96	3.03	3.03	0.19	0.31	0.41	0.41	0	0.09	599	0	11.6	0.13	40.61	0	DSS	Mono_Y_214_05mM_DSS.xls	2mM
1	ELDELYAKQMGSAAGEQAAGPDQERER-K8-156	sp|G0SBQ3|NSP1_CHATD	-	monolink	monolink	AvA_Y_214_05_3_2.08487.08487.3_AvA_Y_214_05_3_2.08448.08448.3	554	n/a	-	AvA_Y_214_05_3_2_matched		3104.441	1035.821	3	1.6	1.6	14	11.35	1.35	1.35	0.29	0.38	0.55	0.55	0	0.1	446	0	13.9	0.2	40.53	0	DSS	Mono_Y_214_05mM_DSS.xls	2mM
1	MAQVMSLLERESALVDAVKAR-K19-155	sp|G0S4F3|NUP82_CHATD	-	monolink	monolink	AvA_Y_214_05_2_2.10646.10646.4_AvA_Y_214_05_2_2.10635.10635.4	873	n/a	-	AvA_Y_214_05_2_2_matched		2471.322	618.838	4	-1.5	1.5	1	11.03	3.13	3.13	0.21	0.34	0.48	0.48	0	0.11	527	0	9.8	0.2	40.49	0	DSS	Mono_Y_214_05mM_DSS.xls	2mM
1	ASPFEKAYWLATLALQLHHTR-K6-156	sp|G0SDQ4|NUP85_CHATD	-	monolink	monolink	AvA_Y_214_05_2_2.11651.11651.4_AvA_Y_214_05_2_2.11642.11642.4	387	n/a	-	AvA_Y_214_05_2_2_matched		2608.381	653.103	4	0.1	0.1	2	11.51	2.93	2.93	0.21	0.4	0.4	0.4	0	0.09	411	0	15.9	0.25	40.43	0	DSS	Mono_Y_214_05mM_DSS.xls	2mM
1	WPYEQRSKTDTEENLAVPR-K8-156	sp|G0SAK3|NU145_CHATD	-	monolink	monolink	AvA_Y_214_05_3_2.08295.08295.4_AvA_Y_214_05_3_2.08257.08257.4	266	n/a	-	AvA_Y_214_05_3_2_matched		2474.204	619.559	4	-1.6	1.6	8	11.49	2.57	2.57	0.19	0.29	0.42	0.42	0	0.11	531	0	20.2	0	40.19	0	DSS	Mono_Y_214_05mM_DSS.xls	2mM
1	TKNLATASSIYYR-K2-156	sp|G0S0E7|NU120_CHATD	-	monolink	monolink	AvA_Y_214_05_3_1.08416.08416.3_AvA_Y_214_05_3_1.08407.08407.3	63	n/a	-	AvA_Y_214_05_3_1_matched		1642.857	548.627	3	0	0	2	11.51	3.84	3.84	0.29	0.35	0.4	0.4	0	0.15	402	0	54.7	0.1	40.1	0	DSS	Mono_Y_214_05mM_DSS.xls	2mM
1	GLLAATGTPSPTKK-K13-156	sp|G0SBS8|NU159_CHATD	-	monolink	monolink	AvA_Y_214_05_3_1.07612.07612.3_AvA_Y_214_05_3_1.07584.07584.3	1435	n/a	-	AvA_Y_214_05_3_1_matched		1496.842	499.955	3	-2	2	3	11.35	2.14	2.14	0.22	0.35	0.37	0.37	0	0.13	420	0	14	0	39.78	0	DSS	Mono_Y_214_05mM_DSS.xls	2mM
1	LLSDRKHTLEQYAK-K6-156	sp|G0SDQ4|NUP85_CHATD	-	monolink	monolink	AvA_Y_214_05_4_1.06217.06217.4_AvA_Y_214_05_4_1.06187.06187.4	923	n/a	-	AvA_Y_214_05_4_1_matched		1856.996	465.257	4	-2	2	10	11.51	1.54	1.54	0.3	0.49	0.63	0.63	0	0.22	163	0	23	0	39.7	0	DSS	Mono_Y_214_05mM_DSS.xls	2mM
1	YQKEFKEQAAK-K3-156	sp|G0SBQ3|NSP1_CHATD	-	monolink	monolink	AvA_Y_214_05_4_2.05032.05032.3_AvA_Y_214_05_4_2.04984.04984.3	483	n/a	-	AvA_Y_214_05_4_2_matched		1524.78	509.268	3	-1.5	1.5	4	11.45	2.56	2.56	0.29	0.42	0.5	0.5	0	0.23	237	0	41.7	0.45	39.55	0	DSS	Mono_Y_214_05mM_DSS.xls	2mM
1	GFVKWPYEQR-K4-156	sp|G0SAK3|NU145_CHATD	-	monolink	monolink	AvA_Y_214_05_3_1.09945.09945.3_AvA_Y_214_05_3_1.09928.09928.3	258	n/a	-	AvA_Y_214_05_3_1_matched		1464.738	489.254	3	-1.3	1.3	2	10.13	4.24	4.24	0.18	0.42	0.57	0.57	0	0.28	358	0	26.5	0	39.5	0	DSS	Mono_Y_214_05mM_DSS.xls	2mM
1	ALNESGAVWEMKDR-K12-156	sp|G0SAK3|NU145_CHATD	-	monolink	monolink	AvA_Y_214_05_3_2.09485.09485.3_AvA_Y_214_05_3_2.09441.09441.3	208	n/a	-	AvA_Y_214_05_3_2_matched		1760.837	587.953	3	-1.9	1.9	4	11.37	3.52	3.52	0.25	0.21	0.43	0.43	0	0.15	559	0	11	0	39.47	0	DSS	Mono_Y_214_05mM_DSS.xls	2mM
1	SFAPAWLNEPAPGHKLFAPAADDGTATVPLAYGK-K15-156	sp|G0S4F3|NUP82_CHATD	-	monolink	monolink	AvA_Y_214_05_2_2.10286.10286.3_AvA_Y_214_05_2_2.10269.10269.3	20	n/a	-	AvA_Y_214_05_2_2_matched		3635.826	1212.95	3	-1	1	4	10.22	1.44	1.44	0.14	0.2	0.33	0.33	0	0.05	762	0	3.7	0.1	39.06	0	DSS	Mono_Y_214_05mM_DSS.xls	2mM
1	LSMYTAEEKRELR-K9-156	sp|G0SBS8|NU159_CHATD	-	monolink	monolink	AvA_Y_214_05_3_1.07648.07648.3_AvA_Y_214_05_3_1.07631.07631.3	1446	n/a	-	AvA_Y_214_05_3_1_matched		1780.906	594.643	3	1.5	1.5	7	11.46	1.63	1.63	0.23	0.38	0.66	0.66	0	0.25	253	0	38.5	0.32	39.06	0	DSS	Mono_Y_214_05mM_DSS.xls	2mM
1	KAAIGLSIPLKHVDR-K11-155	sp|G0S0E7|NU120_CHATD	-	monolink	monolink	AvA_Y_214_05_2_1.07784.07784.3_AvA_Y_214_05_2_1.07764.07764.3	900	n/a	-	AvA_Y_214_05_2_1_matched		1772.066	591.696	3	-1.9	1.9	2	11.45	2.46	2.46	0.23	0.36	0.46	0.46	0	0.15	345	0	21.1	0.21	39.03	0	DSS	Mono_Y_214_05mM_DSS.xls	2mM
1	MIKEINDMSNTLSK-K3-156	sp|G0SBQ3|NSP1_CHATD	-	monolink	monolink	AvA_Y_214_05_3_1.08903.08903.3_AvA_Y_214_05_3_1.08908.08908.3	597	n/a	-	AvA_Y_214_05_3_1_matched		1778.876	593.967	3	-1.7	1.7	2	11.39	2.65	2.65	0.27	0.31	0.48	0.48	0	0.17	394	0	27	0	38.98	0	DSS	Mono_Y_214_05mM_DSS.xls	2mM
1	WGDLAQLKESWESRPSR-K8-156	sp|G0S4F3|NUP82_CHATD	-	monolink	monolink	AvA_Y_214_05_3_1.10643.10643.3_AvA_Y_214_05_3_1.10612.10612.3	73	n/a	-	AvA_Y_214_05_3_1_matched		2200.084	734.369	3	-3.4	3.4	4	11.4	1.43	1.43	0.22	0.34	0.55	0.55	0	0.16	364	0	21.5	0	38.91	0	DSS	Mono_Y_214_05mM_DSS.xls	2mM
1	LFAPAADDGTATVPLAYGKK-K19-155	sp|G0S4F3|NUP82_CHATD	-	monolink	monolink	AvA_Y_214_05_2_2.08619.08619.3_AvA_Y_214_05_2_2.08598.08598.3	39	n/a	-	AvA_Y_214_05_2_2_matched		2160.149	721.057	3	0.2	0.2	5	11.5	1.77	1.77	0.26	0.3	0.55	0.55	0	0.14	411	0	12.2	0.09	38.87	0	DSS	Mono_Y_214_05mM_DSS.xls	2mM
1	ESALVDAVKAR-K9-155	sp|G0S4F3|NUP82_CHATD	-	monolink	monolink	AvA_Y_214_05_3_1.07674.07674.3_AvA_Y_214_05_3_1.07635.07635.3	873	n/a	-	AvA_Y_214_05_3_1_matched		1312.736	438.587	3	-0.3	0.3	3	10.57	2.91	2.91	0.21	0.35	0.49	0.49	0	0.22	395	0	19	0.38	38.86	0	DSS	Mono_Y_214_05mM_DSS.xls	2mM
1	SKTDTEENLAVPR-K2-156	sp|G0SAK3|NU145_CHATD	-	monolink	monolink	AvA_Y_214_05_3_1.06638.06638.3_AvA_Y_214_05_3_1.07075.07075.3	266	n/a	-	AvA_Y_214_05_3_1_matched		1614.807	539.277	3	-1.6	1.6	7	11.37	2.58	2.58	0.3	0.33	0.45	0.45	0	0.17	356	0	18.3	0	38.84	0	DSS	Mono_Y_214_05mM_DSS.xls	2mM
1	EGMPAKMKGEDVIR-K6-156	sp|G0SDQ4|NUP85_CHATD	-	monolink	monolink	AvA_Y_214_05_3_1.07632.07632.3_AvA_Y_214_05_3_1.07608.07608.3	1138	n/a	-	AvA_Y_214_05_3_1_matched		1715.86	572.961	3	0.5	0.5	2	10.25	1.49	1.49	0.21	0.48	0.68	0.68	0	0.24	260	0	38.3	0	38.72	0	DSS	Mono_Y_214_05mM_DSS.xls	2mM
1	SIGVDDLEDEEEEEEKK-K16-156	sp|G0SDQ4|NUP85_CHATD	-	monolink	monolink	AvA_Y_214_05_3_1.08033.08033.3_AvA_Y_214_05_3_1.07996.07996.3	154	n/a	-	AvA_Y_214_05_3_1_matched		2147.943	716.989	3	-2.2	2.2	4	11.2	2.14	2.14	0.21	0.41	0.4	0.4	0	0.12	318	0	15.1	0	38.66	0	DSS	Mono_Y_214_05mM_DSS.xls	2mM
1	IHTITGDDLSDDPPVSEDQLIKQR-K22-156	sp|G0S4F3|NUP82_CHATD	-	monolink	monolink	AvA_Y_214_05_3_2.08953.08953.4_AvA_Y_214_05_3_2.08899.08899.4	734	n/a	-	AvA_Y_214_05_3_2_matched		2847.41	712.86	4	-1.3	1.3	12	11.26	2.42	2.42	0.13	0.29	0.45	0.45	0	0.09	479	0	11.5	0.11	38.62	0	DSS	Mono_Y_214_05mM_DSS.xls	2mM
1	LLTEAEEALTVLKAK-K13-155	sp|G0SBS8|NU159_CHATD	-	monolink	monolink	AvA_Y_214_05_2_2.10221.10221.3_AvA_Y_214_05_2_2.10203.10203.3	1307	n/a	-	AvA_Y_214_05_2_2_matched		1783.035	595.353	3	-0.5	0.5	1	11.5	2.07	2.07	0.28	0.31	0.47	0.47	0	0.16	354	0	22.9	0	38.4	0	DSS	Mono_Y_214_05mM_DSS.xls	2mM
1	GLLAATGTPSPTKK-K13-155	sp|G0SBS8|NU159_CHATD	-	monolink	monolink	AvA_Y_214_05_3_2.06962.06962.3_AvA_Y_214_05_3_2.06940.06940.3	1435	n/a	-	AvA_Y_214_05_3_2_matched		1495.859	499.627	3	-2.8	2.8	1	10.38	3.42	3.42	0.2	0.3	0.44	0.44	0	0.16	499	0	19.4	0	38.36	0	DSS	Mono_Y_214_05mM_DSS.xls	2mM
1	LTDQLDEMGKDLAK-K10-155	sp|G0SBQ3|NSP1_CHATD	-	monolink	monolink	AvA_Y_214_05_3_1.08618.08618.3_AvA_Y_214_05_3_1.08585.08585.3	590	n/a	-	AvA_Y_214_05_3_1_matched		1730.876	577.966	3	-1.1	1.1	4	10.9	3.5	3.5	0.23	0.24	0.4	0.4	0	0.14	524	0	26.3	0	38.34	0	DSS	Mono_Y_214_05mM_DSS.xls	2mM
1	VAAAQKAAGSMGANVPGTETDAAESFYR-K6-155	sp|G0SBQ3|NSP1_CHATD	-	monolink	monolink	AvA_Y_214_05_2_1.07820.07820.4_AvA_Y_214_05_2_1.07842.07842.4	649	n/a	-	AvA_Y_214_05_2_1_matched		2924.399	732.108	4	0	0	7	11.21	2.43	2.43	0.26	0.23	0.51	0.51	0	0.09	520	0	6	0.02	38.12	0	DSS	Mono_Y_214_05mM_DSS.xls	2mM
1	GSKPDDPLTQIVR-K3-156	sp|G0SBQ3|NSP1_CHATD	-	monolink	monolink	AvA_Y_214_05_4_1.08523.08523.3_AvA_Y_214_05_4_1.08495.08495.3	611	n/a	-	AvA_Y_214_05_4_1_matched		1580.84	527.954	3	-0.9	0.9	6	10.76	2.64	2.64	0.21	0.33	0.44	0.44	0	0.17	394	0	20.1	0	37.99	0	DSS	Mono_Y_214_05mM_DSS.xls	2mM
1	GTEIFVACGKQIR-K10-156	sp|G0S4F3|NUP82_CHATD	-	monolink	monolink	AvA_Y_214_05_3_1.09037.09037.3_AvA_Y_214_05_3_1.08983.08983.3	62	n/a	-	AvA_Y_214_05_3_1_matched		1633.848	545.624	3	-0.8	0.8	3	11.46	1.22	1.22	0.31	0.33	0.65	0.65	0	0.25	225	0	18.3	0.15	37.6	0	DSS	Mono_Y_214_05mM_DSS.xls	2mM
1	GLLAATGTPSPTKK-K14-156	sp|G0SBS8|NU159_CHATD	-	monolink	monolink	AvA_Y_214_05_3_2.07651.07651.3_AvA_Y_214_05_3_2.07607.07607.3	1436	n/a	-	AvA_Y_214_05_3_2_matched		1496.843	499.956	3	-1.3	1.3	2	11.22	2.34	2.34	0.25	0.3	0.38	0.38	0	0.13	376	0	23	0	37.56	0	DSS	Mono_Y_214_05mM_DSS.xls	2mM
1	SGKGIAESICSVIGSTTTLDR-K3-155	sp|G0S0E7|NU120_CHATD	-	monolink	monolink	AvA_Y_214_05_3_2.10768.10768.3_AvA_Y_214_05_3_2.10787.10787.3	494	n/a	-	AvA_Y_214_05_3_2_matched		2306.176	769.733	3	-1.8	1.8	2	11.48	2.53	2.53	0.31	0.21	0.44	0.44	0	0.1	462	0	17.9	0.18	37.54	0	DSS	Mono_Y_214_05mM_DSS.xls	2mM
1	LQQYINLVSSKK-K11-155	sp|G0SAK3|NU145_CHATD	-	monolink	monolink	AvA_Y_214_05_3_2.08296.08296.3_AvA_Y_214_05_3_2.08278.08278.3	325	n/a	-	AvA_Y_214_05_3_2_matched		1574.9	525.975	3	-2.8	2.8	2	10.31	3.02	3.02	0.18	0.34	0.64	0.64	0	0.27	331	0	15.3	0	37.3	0	DSS	Mono_Y_214_05mM_DSS.xls	2mM
1	TINKMTSMAEKR-K4-155	sp|G0SBS8|NU159_CHATD	-	monolink	monolink	AvA_Y_214_05_3_1.06171.06171.3_AvA_Y_214_05_3_1.06148.06148.3	1339	n/a	-	AvA_Y_214_05_3_1_matched		1563.811	522.278	3	-1.4	1.4	4	10.12	1.3	1.3	0.12	0.5	0.68	0.68	0	0.28	153	0	25.7	0	37.24	0	DSS	Mono_Y_214_05mM_DSS.xls	2mM
1	NKNHESHGSPWR-K2-156	sp|G0S0E7|NU120_CHATD	-	monolink	monolink	AvA_Y_214_05_3_1.04605.04605.3_AvA_Y_214_05_3_1.04579.04579.3	213	n/a	-	AvA_Y_214_05_3_1_matched		1603.748	535.59	3	-0.9	0.9	5	10.31	3.74	3.74	0.2	0.27	0.36	0.36	0	0.15	480	0	25	0	37.22	0	DSS	Mono_Y_214_05mM_DSS.xls	2mM
1	NRIHTITGDDLSDDPPVSEDQLIKQR-K24-156	sp|G0S4F3|NUP82_CHATD	-	monolink	monolink	AvA_Y_214_05_1_1.07060.07060.4_AvA_Y_214_05_1_1.07043.07043.4	734	n/a	-	AvA_Y_214_05_1_1_matched		3117.554	780.396	4	-1.3	1.3	4	10.89	2.46	2.46	0.17	0.24	0.33	0.33	0	0.06	516	0	4.7	0.34	37.19	0	DSS	Mono_Y_214_05mM_DSS.xls	2mM
1	KKLSMYTAEEK-K2-156	sp|G0SBS8|NU159_CHATD	-	monolink	monolink	AvA_Y_214_05_3_2.06691.06691.3_AvA_Y_214_05_3_2.06647.06647.3	1437	n/a	-	AvA_Y_214_05_3_2_matched		1482.762	495.262	3	-1.6	1.6	1	11.27	3.42	3.42	0.22	0.19	0.42	0.42	0	0.19	439	0	17.4	0.27	37.18	0	DSS	Mono_Y_214_05mM_DSS.xls	2mM
1	VGDDTEESTPASQMPSLKIPSEIRK-K18-156	sp|G0S4F3|NUP82_CHATD	-	monolink	monolink	AvA_Y_214_05_2_2.08717.08717.4_AvA_Y_214_05_2_2.08690.08690.4	845	n/a	-	AvA_Y_214_05_2_2_matched		2870.423	718.613	4	0.2	0.2	10	10.05	1.67	1.67	0.11	0.47	0.51	0.51	0	0.1	320	0	12.6	0.12	37.14	0	DSS	Mono_Y_214_05mM_DSS.xls	2mM
1	KDSSDFDDGAATAGYR-K1-155	sp|G0S4F3|NUP82_CHATD	-	monolink	monolink	AvA_Y_214_05_4_1.05438.05438.3_AvA_Y_214_05_4_1.05418.05418.3	92	n/a	-	AvA_Y_214_05_4_1_matched		1829.804	610.942	3	-2.5	2.5	1	10.77	2.3	2.3	0.26	0.23	0.49	0.49	0	0.15	469	0	13.1	0	37.13	0	DSS	Mono_Y_214_05mM_DSS.xls	2mM
1	NKTMDEIITR-K2-155	sp|G0SBQ3|NSP1_CHATD	-	monolink	monolink	AvA_Y_214_05_3_1.07602.07602.3_AvA_Y_214_05_3_1.07575.07575.3	465	n/a	-	AvA_Y_214_05_3_1_matched		1374.715	459.246	3	-3.5	3.5	1	11.51	2.89	2.89	0.26	0.22	0.51	0.51	0	0.26	313	0	45	0	36.9	0	DSS	Mono_Y_214_05mM_DSS.xls	2mM
1	LFAPAADDGTATVPLAYGKK-K19-156	sp|G0S4F3|NUP82_CHATD	-	monolink	monolink	AvA_Y_214_05_2_1.09201.09201.3_AvA_Y_214_05_2_1.09160.09160.3	39	n/a	-	AvA_Y_214_05_2_1_matched		2161.133	721.385	3	0.8	0.8	5	11.4	1.45	1.45	0.29	0.28	0.54	0.54	0	0.14	326	0	14	0.05	36.84	0	DSS	Mono_Y_214_05mM_DSS.xls	2mM
1	NRIHTITGDDLSDDPPVSEDQLIKQR-K24-155	sp|G0S4F3|NUP82_CHATD	-	monolink	monolink	AvA_Y_214_05_2_1.07189.07189.4_AvA_Y_214_05_2_1.07239.07239.4	734	n/a	-	AvA_Y_214_05_2_1_matched		3116.572	780.151	4	-1.1	1.1	1	10.43	2.19	2.19	0.14	0.22	0.46	0.46	0	0.09	562	0	5.3	0.17	36.76	0	DSS	Mono_Y_214_05mM_DSS.xls	2mM
1	KAAIGLSIPLKHVDR-K11-156	sp|G0S0E7|NU120_CHATD	-	monolink	monolink	AvA_Y_214_05_2_1.08498.08498.4_AvA_Y_214_05_2_1.08466.08466.4	900	n/a	-	AvA_Y_214_05_2_1_matched		1773.049	444.27	4	-1.1	1.1	5	11.51	2.23	2.23	0.24	0.36	0.74	0.74	0	0.25	142	0	10	0	36.76	0	DSS	Mono_Y_214_05mM_DSS.xls	2mM
1	STPRPVTSPSISKSSTSPIDPDDTFEFRR-K13-155	sp|G0SAK3|NU145_CHATD	-	monolink	monolink	AvA_Y_214_05_2_1.07773.07773.4_AvA_Y_214_05_2_1.07832.07832.4	38	n/a	-	AvA_Y_214_05_2_1_matched		3361.677	841.427	4	-1	1	2	11.48	2.22	2.22	0.14	0.21	0.53	0.53	0	0.09	452	0	2.4	0.26	36.73	0	DSS	Mono_Y_214_05mM_DSS.xls	2mM
1	VPDDSILSSSPAPSTPDKSR-K18-156	sp|G0SDQ4|NUP85_CHATD	-	monolink	monolink	AvA_Y_214_05_4_2.06952.06952.3_AvA_Y_214_05_4_2.06922.06922.3	21	n/a	-	AvA_Y_214_05_4_2_matched		2211.083	738.036	3	-3.4	3.4	6	10.17	2.22	2.22	0.17	0.18	0.42	0.42	0	0.11	603	0	8.8	0.05	36.56	0	DSS	Mono_Y_214_05mM_DSS.xls	2mM
1	MQKFSTAVRQEQGQQTPR-K3-155	sp|G0S0E7|NU120_CHATD	-	monolink	monolink	AvA_Y_214_05_3_2.06154.06154.4_AvA_Y_214_05_3_2.06131.06131.4	1203	n/a	-	AvA_Y_214_05_3_2_matched		2274.151	569.546	4	-2.1	2.1	8	9.95	3.64	3.64	0.22	0.21	0.32	0.32	0	0.09	597	0	4.3	0	36.55	0	DSS	Mono_Y_214_05mM_DSS.xls	2mM
1	TGQILYTGDILNNTKRDPQEVGK-K15-156	sp|G0S0E7|NU120_CHATD	-	monolink	monolink	AvA_Y_214_05_3_1.09264.09264.3_AvA_Y_214_05_3_1.09224.09224.3	306	n/a	-	AvA_Y_214_05_3_1_matched		2715.404	906.142	3	-1.6	1.6	7	11.37	0.94	0.94	0.2	0.28	0.6	0.6	0	0.13	326	0	10.6	0.31	36.52	0	DSS	Mono_Y_214_05mM_DSS.xls	2mM
1	FAEGKDTSFGDSLFGSSTGSNR-K5-156	sp|G0SDQ4|NUP85_CHATD	-	monolink	monolink	AvA_Y_214_05_4_1.08793.08793.3_AvA_Y_214_05_4_1.08836.08836.3	543	n/a	-	AvA_Y_214_05_4_1_matched		2422.091	808.371	3	-0.7	0.7	34	10.26	2.67	2.67	0.18	0.18	0.37	0.37	0	0.08	603	0	9	0	36.5	0	DSS	Mono_Y_214_05mM_DSS.xls	2mM
1	EQAAKVMEWDRLLVENGEK-K5-155	sp|G0SBQ3|NSP1_CHATD	-	monolink	monolink	AvA_Y_214_05_2_2.09446.09446.3_AvA_Y_214_05_2_2.09445.09445.3	491	n/a	-	AvA_Y_214_05_2_2_matched		2399.218	800.747	3	0.2	0.2	2	11.01	1.26	1.26	0.14	0.31	0.59	0.59	0	0.15	330	0	9.8	0.15	36.49	0	DSS	Mono_Y_214_05mM_DSS.xls	2mM
1	IDLLAKGQGSER-K6-155	sp|G0S4F3|NUP82_CHATD	-	monolink	monolink	AvA_Y_214_05_4_1.07054.07054.3_AvA_Y_214_05_4_1.07014.07014.3	543	n/a	-	AvA_Y_214_05_4_1_matched		1440.792	481.272	3	-2.2	2.2	2	9.35	4.23	4.23	0.18	0.42	0.32	0.32	0	0.13	380	0	23.3	0.33	36.44	0	DSS	Mono_Y_214_05mM_DSS.xls	2mM
1	SLQSFILGHTSHGKPGGR-K14-156	sp|G0SBS8|NU159_CHATD	-	monolink	monolink	AvA_Y_214_05_3_2.08544.08544.3_AvA_Y_214_05_3_2.08526.08526.3	1186	n/a	-	AvA_Y_214_05_3_2_matched		2034.062	679.028	3	-1.6	1.6	4	11.19	1.66	1.66	0.32	0.21	0.54	0.54	0	0.15	399	0	12.5	0.33	36.35	0	DSS	Mono_Y_214_05mM_DSS.xls	2mM
1	TKNLATASSIYYRK-K2-156	sp|G0S0E7|NU120_CHATD	-	monolink	monolink	AvA_Y_214_05_4_2.06689.06689.3_AvA_Y_214_05_4_2.06647.06647.3	63	n/a	-	AvA_Y_214_05_4_2_matched		1770.95	591.325	3	-0.7	0.7	5	9.81	2.51	2.51	0.13	0.47	0.5	0.5	0	0.18	241	0	30.4	0.15	36.34	0	DSS	Mono_Y_214_05mM_DSS.xls	2mM
1	KLNAPTKIEVAGGDDWTQILQASVK-K7-156	sp|G0SAK3|NU145_CHATD	-	monolink	monolink	AvA_Y_214_05_2_2.11888.11888.3_AvA_Y_214_05_2_2.12551.12551.3	167	n/a	-	AvA_Y_214_05_2_2_matched		2837.518	946.847	3	0.3	0.3	1	8.18	2.65	2.65	0.23	0.27	0.31	0.31	0	0.06	716	0	15.4	0.17	36.13	0	DSS	Mono_Y_214_05mM_DSS.xls	2mM
1	LLDSESAGDKK-K10-156	sp|G0S0E7|NU120_CHATD	-	monolink	monolink	AvA_Y_214_05_3_2.06235.06235.3_AvA_Y_214_05_3_2.06205.06205.3	1183	n/a	-	AvA_Y_214_05_3_2_matched		1317.664	440.229	3	-2.2	2.2	2	10.65	2.43	2.43	0.18	0.36	0.33	0.33	0	0.15	285	0	22.3	0	36.1	0	DSS	Mono_Y_214_05mM_DSS.xls	2mM
1	VKANDQGSIHVTDCFPDAR-K2-155	sp|G0S0E7|NU120_CHATD	-	monolink	monolink	AvA_Y_214_05_3_2.06986.06986.3_AvA_Y_214_05_3_2.07017.07017.3	354	n/a	-	AvA_Y_214_05_3_2_matched		2284.085	762.37	3	-3.1	3.1	2	10.95	1.58	1.58	0.21	0.23	0.46	0.46	0	0.12	421	0	9.1	0	36.05	0	DSS	Mono_Y_214_05mM_DSS.xls	2mM
1	LAPMKPGRDDVPNACETLWR-K5-156	sp|G0SBS8|NU159_CHATD	-	monolink	monolink	AvA_Y_214_05_2_2.08710.08710.3_AvA_Y_214_05_2_2.08674.08674.3	1143	n/a	-	AvA_Y_214_05_2_2_matched		2481.215	828.079	3	0	0	3	11.5	0.85	0.85	0.2	0.38	0.69	0.69	0	0.17	141	0	10.1	0	36.01	0	DSS	Mono_Y_214_05mM_DSS.xls	2mM
1	LSMYTAEEKR-K9-155	sp|G0SBS8|NU159_CHATD	-	monolink	monolink	AvA_Y_214_05_3_2.06714.06714.3_AvA_Y_214_05_3_2.06673.06673.3	1446	n/a	-	AvA_Y_214_05_3_2_matched		1381.689	461.571	3	-2.6	2.6	2	10.88	2.73	2.73	0.23	0.2	0.36	0.36	0	0.18	410	0	17.5	0	36	0	DSS	Mono_Y_214_05mM_DSS.xls	2mM
1	KCEALQGELRDQIK-K1-155	sp|G0S4F3|NUP82_CHATD	-	monolink	monolink	AvA_Y_214_05_3_2.06855.06855.3_AvA_Y_214_05_3_2.06835.06835.3	691	n/a	-	AvA_Y_214_05_3_2_matched		1841.967	614.997	3	-1.1	1.1	6	9.91	1.76	1.76	0.17	0.44	0.52	0.52	0	0.18	234	0	50.3	0.47	35.94	0	DSS	Mono_Y_214_05mM_DSS.xls	2mM
1	SLLGGSGSALGKVPVKR-K12-156	sp|G0SDQ4|NUP85_CHATD	-	monolink	monolink	AvA_Y_214_05_2_1.08072.08072.3_AvA_Y_214_05_2_1.08050.08050.3	1122	n/a	-	AvA_Y_214_05_2_1_matched		1781.041	594.688	3	-0.1	0.1	1	10.11	0.72	0.72	0.17	0.36	0.81	0.81	0	0.24	271	0	7.3	0	35.86	0	DSS	Mono_Y_214_05mM_DSS.xls	2mM
1	SGEGDKLGAEDGENGAGNDALDTQVTR-K6-155	sp|G0S0E7|NU120_CHATD	-	monolink	monolink	AvA_Y_214_05_2_2.06431.06431.3_AvA_Y_214_05_2_2.06436.06436.3	1085	n/a	-	AvA_Y_214_05_2_2_matched		2830.287	944.437	3	-0.2	0.2	2	9.22	2.74	2.74	0.25	0.2	0.38	0.38	0	0.07	655	0	10.5	0.05	35.73	0	DSS	Mono_Y_214_05mM_DSS.xls	2mM
1	RFAEGKDTSFGDSLFGSSTGSNR-K6-156	sp|G0SDQ4|NUP85_CHATD	-	monolink	monolink	AvA_Y_214_05_3_2.08974.08974.3_AvA_Y_214_05_3_2.09645.09645.3	543	n/a	-	AvA_Y_214_05_3_2_matched		2578.206	860.41	3	4.8	4.8	12	9.62	1.81	1.81	0.2	0.3	0.39	0.39	0	0.08	492	0	9	0	35.71	0	DSS	Mono_Y_214_05mM_DSS.xls	2mM
1	TINKMTSMAEKR-K4-156	sp|G0SBS8|NU159_CHATD	-	monolink	monolink	AvA_Y_214_05_3_1.06967.06967.3_AvA_Y_214_05_3_1.06925.06925.3	1339	n/a	-	AvA_Y_214_05_3_1_matched		1564.796	522.607	3	0.5	0.5	6	9.35	1.27	1.27	0.12	0.51	0.65	0.65	0	0.27	139	0	31.6	0	35.56	0	DSS	Mono_Y_214_05mM_DSS.xls	2mM
1	IHTITGDDLSDDPPVSEDQLIKQR-K22-155	sp|G0S4F3|NUP82_CHATD	-	monolink	monolink	AvA_Y_214_05_2_1.07753.07753.3_AvA_Y_214_05_2_1.07734.07734.3	734	n/a	-	AvA_Y_214_05_2_1_matched		2846.427	949.817	3	-1.7	1.7	6	11.42	1.26	1.26	0.27	0.23	0.44	0.44	0	0.09	331	0	8.5	0	35.31	0	DSS	Mono_Y_214_05mM_DSS.xls	2mM
1	KAKMAQVMSLLER-K3-156	sp|G0S4F3|NUP82_CHATD	-	monolink	monolink	AvA_Y_214_05_3_2.10495.10495.3_AvA_Y_214_05_3_2.10482.10482.3	854	n/a	-	AvA_Y_214_05_3_2_matched		1659.905	554.309	3	-0.4	0.4	1	10.51	3.03	3.03	0.2	0.14	0.36	0.36	0	0.14	522	0	17.2	0	35.29	0	DSS	Mono_Y_214_05mM_DSS.xls	2mM
1	GTNDEEYSQTGSKRK-K13-156	sp|G0S0E7|NU120_CHATD	-	monolink	monolink	AvA_Y_214_05_3_1.04263.04263.3_AvA_Y_214_05_3_1.04221.04221.3	1149	n/a	-	AvA_Y_214_05_3_1_matched		1854.858	619.294	3	-0.8	0.8	5	11.14	1.34	1.34	0.26	0.17	0.62	0.62	0	0.21	356	0	30.2	0	35.25	0	DSS	Mono_Y_214_05mM_DSS.xls	2mM
1	VKANDQGSIHVTDCFPDAR-K2-156	sp|G0S0E7|NU120_CHATD	-	monolink	monolink	AvA_Y_214_05_2_1.06860.06860.3_AvA_Y_214_05_2_1.06852.06852.3	354	n/a	-	AvA_Y_214_05_2_1_matched		2285.072	762.698	3	-1.2	1.2	5	11.37	1.76	1.76	0.25	0.37	0.33	0.33	0	0.09	165	0	17.2	0	34.98	0	DSS	Mono_Y_214_05mM_DSS.xls	2mM
1	SLLGGSGSALGKVPVK-K12-155	sp|G0SDQ4|NUP85_CHATD	-	monolink	monolink	AvA_Y_214_05_3_2.08937.08937.3_AvA_Y_214_05_3_2.08894.08894.3	1122	n/a	-	AvA_Y_214_05_3_2_matched		1623.953	542.326	3	-2.8	2.8	2	11.49	1.78	1.78	0.19	0.26	0.54	0.54	0	0.17	225	0	10.5	0.39	34.81	0	DSS	Mono_Y_214_05mM_DSS.xls	2mM
1	GSKPADLLKKGQDGQQMVLAGSSLIASQLQK-K9-156	sp|G0SDQ4|NUP85_CHATD	-	monolink	monolink	AvA_Y_214_05_2_2.09287.09287.4_AvA_Y_214_05_2_2.09286.09286.4	1088	n/a	-	AvA_Y_214_05_2_2_matched		3351.809	838.96	4	0.5	0.5	3	11.26	1.75	1.75	0.16	0.24	0.31	0.31	0	0.05	356	0	5.4	0.84	34.77	0	DSS	Mono_Y_214_05mM_DSS.xls	2mM
1	LLDSESAGDKKARPSSSSEEDQQLLER-K11-156	sp|G0S0E7|NU120_CHATD	-	monolink	monolink	AvA_Y_214_05_1_1.05674.05674.4_AvA_Y_214_05_1_1.05112.05112.4	1184	n/a	-	AvA_Y_214_05_1_1_matched		3130.525	783.639	4	-0.5	0.5	12	10.15	2.21	2.21	0.2	0.21	0.52	0.52	0	0.1	450	0	7.8	0	34.35	0	DSS	Mono_Y_214_05mM_DSS.xls	2mM
1	KKKPQLLKPK-K2-156	sp|G0SDQ4|NUP85_CHATD	-	monolink	monolink	AvA_Y_214_05_3_2.04507.04507.3_AvA_Y_214_05_3_2.04475.04475.3	156	n/a	-	AvA_Y_214_05_3_2_matched		1362.895	455.306	3	-1.1	1.1	3	10.22	2.56	2.56	0.18	0.38	0.24	0.24	0	0.12	215	0	15.5	0	34.04	0	DSS	Mono_Y_214_05mM_DSS.xls	2mM
1	LNAPTKIEVAGGDDWTQILQASVK-K6-155	sp|G0SAK3|NU145_CHATD	-	monolink	monolink	AvA_Y_214_05_4_2.09529.09529.3_AvA_Y_214_05_4_2.09530.09530.3	167	n/a	-	AvA_Y_214_05_4_2_matched		2708.439	903.821	3	-0.6	0.6	3	9.16	1.93	1.93	0.17	0.2	0.3	0.3	0	0.06	568	0	4.6	0	33.88	0	DSS	Mono_Y_214_05mM_DSS.xls	2mM
1	GSKPADLLKKGQDGQQMVLAGSSLIASQLQK-K3-156	sp|G0SDQ4|NUP85_CHATD	-	monolink	monolink	AvA_Y_214_05_1_1.08509.08509.4_AvA_Y_214_05_1_1.08511.08511.4	1082	n/a	-	AvA_Y_214_05_1_1_matched		3351.812	838.961	4	1.4	1.4	1	9.11	2.11	2.11	0.15	0.16	0.29	0.29	0	0.05	635	0	2.3	0.92	33.85	0	DSS	Mono_Y_214_05mM_DSS.xls	2mM
1	ALNESGAVWEMKDR-K12-155	sp|G0SAK3|NU145_CHATD	-	monolink	monolink	AvA_Y_214_05_3_1.08479.08479.3_AvA_Y_214_05_3_1.08458.08458.3	208	n/a	-	AvA_Y_214_05_3_1_matched		1759.853	587.626	3	-2.8	2.8	2	8.71	2.53	2.53	0.15	0.27	0.37	0.37	0	0.13	482	0	7.4	0.1	33.7	0	DSS	Mono_Y_214_05mM_DSS.xls	2mM
1	KSIGVDDLEDEEEEEEKK-K1-155	sp|G0SDQ4|NUP85_CHATD	-	monolink	monolink	AvA_Y_214_05_2_1.06685.06685.3_AvA_Y_214_05_2_1.06641.06641.3	138	n/a	-	AvA_Y_214_05_2_1_matched		2275.057	759.36	3	-1.8	1.8	4	9.91	2.16	2.16	0.17	0.39	0.22	0.22	0	0.06	252	0	14	0.23	33.69	0	DSS	Mono_Y_214_05mM_DSS.xls	2mM
1	VPDDSILSSSPAPSTPDKSR-K18-155	sp|G0SDQ4|NUP85_CHATD	-	monolink	monolink	AvA_Y_214_05_4_1.06383.06383.3_AvA_Y_214_05_4_1.06402.06402.3	21	n/a	-	AvA_Y_214_05_4_1_matched		2210.103	737.709	3	-2.3	2.3	2	9.44	1.41	1.41	0.16	0.21	0.41	0.41	0	0.1	489	0	5.2	0.12	33.69	0	DSS	Mono_Y_214_05mM_DSS.xls	2mM
1	SIGVDDLEDEEEEEEKK-K16-155	sp|G0SDQ4|NUP85_CHATD	-	monolink	monolink	AvA_Y_214_05_3_2.07494.07494.3_AvA_Y_214_05_3_2.07496.07496.3	154	n/a	-	AvA_Y_214_05_3_2_matched		2146.961	716.662	3	-2.1	2.1	3	10.28	1.72	1.72	0.23	0.25	0.41	0.41	0	0.12	283	0	10.6	0.31	32.86	0	DSS	Mono_Y_214_05mM_DSS.xls	2mM
1	LQQYINLVSSKK-K12-155	sp|G0SAK3|NU145_CHATD	-	monolink	monolink	AvA_Y_214_05_4_2.07299.07299.3_AvA_Y_214_05_4_2.07271.07271.3	326	n/a	-	AvA_Y_214_05_4_2_matched		1574.903	525.975	3	-1.3	1.3	1	8.26	2.57	2.57	0.18	0.34	0.54	0.54	0	0.22	325	0	20.8	0	32.76	0	DSS	Mono_Y_214_05mM_DSS.xls	2mM
1	AWIEEVQNMATSILGPEAGQGALATTPNLAKQPWK-K31-155	sp|G0S4F3|NUP82_CHATD	-	monolink	monolink	AvA_Y_214_05_1_2.10745.10745.4_AvA_Y_214_05_1_2.10733.10733.4	802	n/a	-	AvA_Y_214_05_1_2_matched		3875.005	969.759	4	2.7	2.7	1	11.26	1.19	1.19	0.2	0.12	0.45	0.45	0	0.06	375	0	3.2	0.22	32.76	0	DSS	Mono_Y_214_05mM_DSS.xls	2mM
1	ELDELYAKQMGSAAGEQAAGPDQER-K8-155	sp|G0SBQ3|NSP1_CHATD	-	monolink	monolink	AvA_Y_214_05_2_1.07778.07778.3_AvA_Y_214_05_2_1.07763.07763.3	554	n/a	-	AvA_Y_214_05_2_1_matched		2818.305	940.443	3	-1.6	1.6	2	9.39	1.6	1.6	0.18	0.23	0.47	0.47	0	0.09	422	0	9.3	0.16	32.66	0	DSS	Mono_Y_214_05mM_DSS.xls	2mM
1	YQKEFKEQAAK-K3-155	sp|G0SBQ3|NSP1_CHATD	-	monolink	monolink	AvA_Y_214_05_4_1.04263.04263.3_AvA_Y_214_05_4_1.04223.04223.3	483	n/a	-	AvA_Y_214_05_4_1_matched		1523.796	508.94	3	-2.9	2.9	2	8.99	2.47	2.47	0.12	0.34	0.4	0.4	0	0.18	284	0	15.7	0.54	32.66	0	DSS	Mono_Y_214_05mM_DSS.xls	2mM
1	AWIEEVQNMATSILGPEAGQGALATTPNLAKQPWK-K31-156	sp|G0S4F3|NUP82_CHATD	-	monolink	monolink	AvA_Y_214_05_1_2.10869.10869.4_AvA_Y_214_05_1_2.10854.10854.4	802	n/a	-	AvA_Y_214_05_1_2_matched		3875.977	970.002	4	0	0	5	11.3	1.27	1.27	0.21	0.22	0.38	0.38	0	0.05	228	0	3.6	0.18	32.41	0	DSS	Mono_Y_214_05mM_DSS.xls	2mM
1	VKDATQLLRR-K2-155	sp|G0SDQ4|NUP85_CHATD	-	monolink	monolink	AvA_Y_214_05_3_1.06868.06868.3_AvA_Y_214_05_3_1.06846.06846.3	460	n/a	-	AvA_Y_214_05_3_1_matched		1353.807	452.277	3	-3.2	3.2	2	10.34	1.37	1.37	0.19	0.31	0.37	0.37	0	0.18	143	0	36.5	0.32	32.41	0	DSS	Mono_Y_214_05mM_DSS.xls	2mM
1	ELDELYAKQMGSAAGEQAAGPDQERER-K8-155	sp|G0SBQ3|NSP1_CHATD	-	monolink	monolink	AvA_Y_214_05_4_1.06884.06884.3_AvA_Y_214_05_4_1.06867.06867.3	554	n/a	-	AvA_Y_214_05_4_1_matched		3103.453	1035.492	3	-0.2	0.2	2	8.03	1.21	1.21	0.13	0.33	0.52	0.52	0	0.1	429	0	2.3	0	32.09	0	DSS	Mono_Y_214_05mM_DSS.xls	2mM
1	LFNAQVDPDQIALTKALPLSAEQLAQQNELRR-K15-156	sp|G0SBS8|NU159_CHATD	-	monolink	monolink	AvA_Y_214_05_1_2.09697.09697.5_AvA_Y_214_05_1_2.09653.09653.5	1270	n/a	-	AvA_Y_214_05_1_2_matched		3745.994	750.207	5	-1.6	1.6	4	10.12	1.37	1.37	0.09	0.39	0.34	0.34	0	0.05	155	0	2.2	0.21	31.94	0	DSS	Mono_Y_214_05mM_DSS.xls	2mM
1	GLFTGTSLAPPPLSKAAAAATTTTTTGPTK-K15-156	sp|G0SDQ4|NUP85_CHATD	-	monolink	monolink	AvA_Y_214_05_2_2.10206.10206.4_AvA_Y_214_05_2_2.10208.10208.4	192	n/a	-	AvA_Y_214_05_2_2_matched		2985.588	747.405	4	-0.9	0.9	9	10.19	1.4	1.4	0.12	0.25	0.22	0.22	0	0.04	317	0	2.7	0	31.9	0	DSS	Mono_Y_214_05mM_DSS.xls	2mM
1	SLQSFILGHTSHGKPGGR-K14-155	sp|G0SBS8|NU159_CHATD	-	monolink	monolink	AvA_Y_214_05_3_1.07997.07997.4_AvA_Y_214_05_3_1.07970.07970.4	1186	n/a	-	AvA_Y_214_05_3_1_matched		2033.075	509.277	4	-3.8	3.8	3	11.01	1.05	1.05	0.2	0.23	0.49	0.49	0	0.14	164	0	7.7	0.33	31.76	0	DSS	Mono_Y_214_05mM_DSS.xls	2mM
1	KHTLEQYAK-K1-156	sp|G0SDQ4|NUP85_CHATD	-	monolink	monolink	AvA_Y_214_05_3_1.05844.05844.3_AvA_Y_214_05_3_1.05791.05791.3	923	n/a	-	AvA_Y_214_05_3_1_matched		1272.668	425.231	3	-2.3	2.3	4	9.17	3.27	3.27	0.19	0.3	0.35	0.35	0	0.19	235	0	40.7	0	31.72	0	DSS	Mono_Y_214_05mM_DSS.xls	2mM
1	FDRNKNHESHGSPWR-K5-155	sp|G0S0E7|NU120_CHATD	-	monolink	monolink	AvA_Y_214_05_3_1.04399.04399.4_AvA_Y_214_05_3_1.04375.04375.4	213	n/a	-	AvA_Y_214_05_3_1_matched		2020.959	506.248	4	-2.2	2.2	3	9.34	2.38	2.38	0.1	0.28	0.21	0.21	0	0.07	335	0	15.1	0	31.54	0	DSS	Mono_Y_214_05mM_DSS.xls	2mM
1	DSTASSAASTTPAGTPPVKFLGSSIMRPSDK-K19-156	sp|G0SDQ4|NUP85_CHATD	-	monolink	monolink	AvA_Y_214_05_2_2.09643.09643.3_AvA_Y_214_05_2_2.09636.09636.3	51	n/a	-	AvA_Y_214_05_2_2_matched		3219.593	1074.206	3	-1.1	1.1	5	11.22	0.55	0.55	0.14	0.16	0.44	0.44	0	0.07	263	0	6.6	0.13	31.48	0	DSS	Mono_Y_214_05mM_DSS.xls	2mM
1	IDLLAKGQGSER-K6-156	sp|G0S4F3|NUP82_CHATD	-	monolink	monolink	AvA_Y_214_05_3_2.09002.09002.3_AvA_Y_214_05_3_2.08929.08929.3	543	n/a	-	AvA_Y_214_05_3_2_matched		1441.775	481.6	3	-1.5	1.5	1	8.62	2.65	2.65	0.14	0.41	0.44	0.44	0	0.18	171	0	10.8	0	31.44	0	DSS	Mono_Y_214_05mM_DSS.xls	2mM
1	IQKLYTSTYEAERASNEIER-K3-156	sp|G0SBQ3|NSP1_CHATD	-	monolink	monolink	AvA_Y_214_05_2_2.07744.07744.3_AvA_Y_214_05_2_2.07706.07706.3	508	n/a	-	AvA_Y_214_05_2_2_matched		2556.267	853.097	3	-1.4	1.4	7	7.64	1.31	1.31	0.13	0.31	0.64	0.64	0	0.16	405	0	10	0.19	31.33	0	DSS	Mono_Y_214_05mM_DSS.xls	2mM
1	SLFEQAKAPTQPALTTSGK-K7-156	sp|G0SAK3|NU145_CHATD	-	monolink	monolink	AvA_Y_214_05_4_1.07791.07791.3_AvA_Y_214_05_4_1.07816.07816.3	242	n/a	-	AvA_Y_214_05_4_1_matched		2130.124	711.049	3	1.4	1.4	4	7.96	2.48	2.48	0.12	0.29	0.29	0.29	0	0.08	437	0	3.6	0	31.02	0	DSS	Mono_Y_214_05mM_DSS.xls	2mM
1	GLLAATGTPSPTKKK-K13-156	sp|G0SBS8|NU159_CHATD	-	monolink	monolink	AvA_Y_214_05_4_1.05955.05955.3_AvA_Y_214_05_4_1.05914.05914.3	1435	n/a	-	AvA_Y_214_05_4_1_matched		1624.938	542.654	3	-1	1	1	9.61	1.2	1.2	0.2	0.16	0.56	0.56	0	0.19	312	0	8.4	0.12	30.92	0	DSS	Mono_Y_214_05mM_DSS.xls	2mM
1	VPDDSILSSSPAPSTPDKSRR-K18-156	sp|G0SDQ4|NUP85_CHATD	-	monolink	monolink	AvA_Y_214_05_2_2.06781.06781.3_AvA_Y_214_05_2_2.06736.06736.3	21	n/a	-	AvA_Y_214_05_2_2_matched		2367.189	790.071	3	-1.3	1.3	9	10.12	0.8	0.8	0.21	0.18	0.54	0.54	0	0.13	275	0	5.9	0.15	30.83	0	DSS	Mono_Y_214_05mM_DSS.xls	2mM
1	SSLSSSSSSRPASATADDEKGYRTK-K20-156	sp|G0S0E7|NU120_CHATD	-	monolink	monolink	AvA_Y_214_05_2_2.04491.04491.3_AvA_Y_214_05_2_2.04526.04526.3	58	n/a	-	AvA_Y_214_05_2_2_matched		2730.291	911.105	3	-1.3	1.3	4	9.26	1.9	1.9	0.27	0.09	0.4	0.4	0	0.08	469	0	5.9	0	30.39	0	DSS	Mono_Y_214_05mM_DSS.xls	2mM
1	LATLVSTIGKVDNKDIR-K10-156	sp|G0SAK3|NU145_CHATD	-	monolink	monolink	AvA_Y_214_05_3_1.09590.09590.3_AvA_Y_214_05_3_1.09588.09588.3	419	n/a	-	AvA_Y_214_05_3_1_matched		1998.131	667.052	3	-2.3	2.3	2	9.28	0.78	0.78	0.13	0.15	0.54	0.54	0	0.16	360	0	7.3	0.34	30.38	0	DSS	Mono_Y_214_05mM_DSS.xls	2mM
1	APTQPALTTSGKGFVKWPYEQR-K16-156	sp|G0SAK3|NU145_CHATD	-	monolink	monolink	AvA_Y_214_05_2_1.07929.07929.4_AvA_Y_214_05_2_1.07883.07883.4	258	n/a	-	AvA_Y_214_05_2_1_matched		2617.353	655.346	4	-0.3	0.3	4	9.49	1.37	1.37	0.07	0.32	0.3	0.3	0	0.07	198	0	5.1	0	30.24	0	DSS	Mono_Y_214_05mM_DSS.xls	2mM
1	AKEEDLRK-K2-156	sp|G0SBS8|NU159_CHATD	-	monolink	monolink	AvA_Y_214_05_4_1.03995.03995.3_AvA_Y_214_05_4_1.03942.03942.3	1249	n/a	-	AvA_Y_214_05_4_1_matched		1143.612	382.212	3	-1.4	1.4	3	9.4	2.21	2.21	0.11	0.4	0.21	0.21	0	0.13	60	0	35.9	0	30.07	0	DSS	Mono_Y_214_05mM_DSS.xls	2mM
1	QKDDLEKPDDWVLIEAYDLGDMIDNK-K7-156	sp|G0SBS8|NU159_CHATD	-	monolink	monolink	AvA_Y_214_05_2_1.11601.11601.4_AvA_Y_214_05_2_1.11288.11288.4	1197	n/a	-	AvA_Y_214_05_2_1_matched		3233.534	809.391	4	0.6	0.6	3	9.32	2.61	2.61	0.19	0.14	0.23	0.23	0	0.05	415	0	5	0	29.82	0	DSS	Mono_Y_214_05mM_DSS.xls	2mM
1	TTTRELSDKEK-K9-156	sp|G0S4F3|NUP82_CHATD	-	monolink	monolink	AvA_Y_214_05_4_2.04365.04365.3_AvA_Y_214_05_4_2.04323.04323.3	769	n/a	-	AvA_Y_214_05_4_2_matched		1462.75	488.591	3	-1.2	1.2	1	9.77	1.45	1.45	0.18	0.22	0.36	0.36	0	0.16	184	0	17.8	0	29.74	0	DSS	Mono_Y_214_05mM_DSS.xls	2mM
1	KSIGVDDLEDEEEEEEK-K1-156	sp|G0SDQ4|NUP85_CHATD	-	monolink	monolink	AvA_Y_214_05_2_2.07936.07936.3_AvA_Y_214_05_2_2.07928.07928.3	138	n/a	-	AvA_Y_214_05_2_2_matched		2147.947	716.99	3	-0.8	0.8	1	7.01	2.24	2.24	0.1	0.14	0.34	0.34	0	0.1	635	0	13.7	0.33	29.73	0	DSS	Mono_Y_214_05mM_DSS.xls	2mM
1	KLADATYLDQDFGVSTSATNKGFSPDAFDMEVAAACFPTR-K1-156	sp|G0S4F3|NUP82_CHATD	-	monolink	monolink	AvA_Y_214_05_1_2.11888.11888.4_AvA_Y_214_05_1_2.11479.11479.4	223	n/a	-	AvA_Y_214_05_1_2_matched		4470.073	1118.526	4	1.2	1.2	3	5.34	1.73	1.73	0.1	0.21	0.21	0.21	0	0.03	775	0	1.4	0	29.57	0	DSS	Mono_Y_214_05mM_DSS.xls	2mM
1	LSMYTAEEKR-K9-156	sp|G0SBS8|NU159_CHATD	-	monolink	monolink	AvA_Y_214_05_4_1.06575.06575.3_AvA_Y_214_05_4_1.06532.06532.3	1446	n/a	-	AvA_Y_214_05_4_1_matched		1382.673	461.899	3	-1.7	1.7	1	9.16	2.49	2.49	0.18	0.24	0.15	0.15	0	0.07	261	0	13.5	0	29.3	0	DSS	Mono_Y_214_05mM_DSS.xls	2mM
1	LFNAQVDPDQIALTKALPLSAEQLAQQNELRR-K15-155	sp|G0SBS8|NU159_CHATD	-	monolink	monolink	AvA_Y_214_05_2_1.10254.10254.5_AvA_Y_214_05_2_1.10240.10240.5	1270	n/a	-	AvA_Y_214_05_2_1_matched		3745.021	750.012	5	0.8	0.8	1	10.31	1.07	1.07	0.08	0.29	0.23	0.23	0	0.04	120	0	1.5	0.23	29.25	0	DSS	Mono_Y_214_05mM_DSS.xls	2mM
1	KHTLEQYAKQDMEAAELLGK-K9-156	sp|G0SDQ4|NUP85_CHATD	-	monolink	monolink	AvA_Y_214_05_3_1.09682.09682.3_AvA_Y_214_05_3_1.09756.09756.3	931	n/a	-	AvA_Y_214_05_3_1_matched		2458.241	820.421	3	-0.2	0.2	1	7.6	2.12	2.12	0.11	0.22	0.21	0.21	0	0.05	473	0	6.8	0	29.21	0	DSS	Mono_Y_214_05mM_DSS.xls	2mM
1	FAEGKDTSFGDSLFGSSTGSNR-K5-155	sp|G0SDQ4|NUP85_CHATD	-	monolink	monolink	AvA_Y_214_05_4_1.08374.08374.3_AvA_Y_214_05_4_1.08719.08719.3	543	n/a	-	AvA_Y_214_05_4_1_matched		2421.104	808.042	3	-2.7	2.7	2	8.39	1.99	1.99	0.13	0.2	0.3	0.3	0	0.07	393	0	12.8	0.1	29.04	0	DSS	Mono_Y_214_05mM_DSS.xls	2mM
1	LQGPFDFDLNPEDEQDDEVELKDIYVIGEKPR-K30-156	sp|G0S4F3|NUP82_CHATD	-	monolink	monolink	AvA_Y_214_05_1_2.09928.09928.4_AvA_Y_214_05_1_2.09914.09914.4	398	n/a	-	AvA_Y_214_05_1_2_matched		3917.868	980.475	4	-1.3	1.3	2	8.61	1.44	1.44	0.21	0.22	0.34	0.34	0	0.05	321	0	2.1	0.18	28.72	0	DSS	Mono_Y_214_05mM_DSS.xls	2mM
1	SFAPAWLNEPAPGHKLFAPAADDGTATVPLAYGK-K15-155	sp|G0S4F3|NUP82_CHATD	-	monolink	monolink	AvA_Y_214_05_1_1.09245.09245.3_AvA_Y_214_05_1_1.09569.09569.3	20	n/a	-	AvA_Y_214_05_1_1_matched		3634.838	1212.62	3	-2.8	2.8	2	7.68	1.04	1.04	0.09	0.18	0.33	0.33	0	0.05	493	0	2.4	0.21	28.66	0	DSS	Mono_Y_214_05mM_DSS.xls	2mM
1	EQAAKVMEWDRLLVENGEK-K5-156	sp|G0SBQ3|NSP1_CHATD	-	monolink	monolink	AvA_Y_214_05_2_1.09816.09816.3_AvA_Y_214_05_2_1.09794.09794.3	491	n/a	-	AvA_Y_214_05_2_1_matched		2400.203	801.076	3	1.5	1.5	5	8.33	1.05	1.05	0.13	0.24	0.42	0.42	0	0.11	297	0	6.8	0.16	28.58	0	DSS	Mono_Y_214_05mM_DSS.xls	2mM
1	MQKFSTAVRQEQGQQTPR-K3-156	sp|G0S0E7|NU120_CHATD	-	monolink	monolink	AvA_Y_214_05_3_2.06884.06884.3_AvA_Y_214_05_3_2.06858.06858.3	1203	n/a	-	AvA_Y_214_05_3_2_matched		2275.136	759.387	3	-0.7	0.7	2	9.03	0.58	0.58	0.19	0.31	0.27	0.27	0	0.07	126	0	13.1	0	28.15	0	DSS	Mono_Y_214_05mM_DSS.xls	2mM
1	KLNAPTKIEVAGGDDWTQILQASVK-K7-155	sp|G0SAK3|NU145_CHATD	-	monolink	monolink	AvA_Y_214_05_4_1.09154.09154.3_AvA_Y_214_05_4_1.08984.08984.3	167	n/a	-	AvA_Y_214_05_4_1_matched		2836.533	946.519	3	-0.8	0.8	4	8.74	2	2	0.14	0.21	0.26	0.26	0	0.05	291	0	8.8	0	28.02	0	DSS	Mono_Y_214_05mM_DSS.xls	2mM
1	QKDDLEKPDDWVLIEAYDLGDMIDNK-K7-155	sp|G0SBS8|NU159_CHATD	-	monolink	monolink	AvA_Y_214_05_2_1.11204.11204.4_AvA_Y_214_05_2_1.11180.11180.4	1197	n/a	-	AvA_Y_214_05_2_1_matched		3232.57	809.15	4	6.2	6.2	2	7.96	3.11	3.11	0.16	0.09	0.2	0.2	0	0.04	514	0	4.4	0	27.86	0	DSS	Mono_Y_214_05mM_DSS.xls	2mM
1	STPRPVTSPSISKSSTSPIDPDDTFEFR-K13-155	sp|G0SAK3|NU145_CHATD	-	monolink	monolink	AvA_Y_214_05_2_2.08553.08553.3_AvA_Y_214_05_2_2.08533.08533.3	38	n/a	-	AvA_Y_214_05_2_2_matched		3205.577	1069.534	3	-0.8	0.8	1	7.57	1.03	1.03	0.12	0.21	0.26	0.26	0	0.05	411	0	1.9	0.13	27.65	0	DSS	Mono_Y_214_05mM_DSS.xls	2mM
1	LATLVSTIGKVDNKDIR-K10-155	sp|G0SAK3|NU145_CHATD	-	monolink	monolink	AvA_Y_214_05_3_1.08975.08975.3_AvA_Y_214_05_3_1.08860.08860.3	419	n/a	-	AvA_Y_214_05_3_1_matched		1997.15	666.724	3	-2	2	2	7.45	0.86	0.86	0.17	0.25	0.39	0.39	0	0.11	311	0	8	0.32	27.45	0	DSS	Mono_Y_214_05mM_DSS.xls	2mM
1	LLDSESAGDKKARPSSSSEEDQQLLER-K10-156	sp|G0S0E7|NU120_CHATD	-	monolink	monolink	AvA_Y_214_05_3_1.06010.06010.4_AvA_Y_214_05_3_1.05986.05986.4	1183	n/a	-	AvA_Y_214_05_3_1_matched		3130.524	783.639	4	-0.9	0.9	3	9.68	0.96	0.96	0.15	0.18	0.46	0.46	0	0.08	166	0	2.5	0.28	27.3	0	DSS	Mono_Y_214_05mM_DSS.xls	2mM
1	SGSSSPTLSKRGQDESYTR-K10-156	sp|G0S0E7|NU120_CHATD	-	monolink	monolink	AvA_Y_214_05_3_1.05865.05865.3_AvA_Y_214_05_3_1.05817.05817.3	786	n/a	-	AvA_Y_214_05_3_1_matched		2198.037	733.687	3	-3.9	3.9	2	8.72	0.49	0.49	0.15	0.22	0.53	0.53	0	0.14	181	0	8.3	0.08	27.28	0	DSS	Mono_Y_214_05mM_DSS.xls	2mM
1	VKDATQLLRR-K2-156	sp|G0SDQ4|NUP85_CHATD	-	monolink	monolink	AvA_Y_214_05_3_2.07589.07589.3_AvA_Y_214_05_3_2.07520.07520.3	460	n/a	-	AvA_Y_214_05_3_2_matched		1354.79	452.604	3	-2.7	2.7	1	8.23	1.33	1.33	0.17	0.21	0.51	0.51	0	0.25	158	0	12	0.4	27.16	0	DSS	Mono_Y_214_05mM_DSS.xls	2mM
1	NALMAEAEQLQKVGDDTEESTPASQMPSLKIPSEIR-K12-155	sp|G0S4F3|NUP82_CHATD	-	monolink	monolink	AvA_Y_214_05_1_1.08997.08997.4_AvA_Y_214_05_1_1.08996.08996.4	827	n/a	-	AvA_Y_214_05_1_1_matched		4068.014	1018.011	4	2.2	2.2	1	8.06	1.41	1.41	0.14	0.21	0.23	0.23	0	0.03	332	0	1.2	0.22	27.01	0	DSS	Mono_Y_214_05mM_DSS.xls	2mM
1	IQKLYTSTYEAERASNEIER-K3-155	sp|G0SBQ3|NSP1_CHATD	-	monolink	monolink	AvA_Y_214_05_3_2.07680.07680.3_AvA_Y_214_05_3_2.07661.07661.3	508	n/a	-	AvA_Y_214_05_3_2_matched		2555.284	852.769	3	-1.8	1.8	5	7.64	0.78	0.78	0.15	0.29	0.33	0.33	0	0.08	223	0	6.9	0	26.64	0	DSS	Mono_Y_214_05mM_DSS.xls	2mM
1	GTNDEEYSQTGSKR-K13-156	sp|G0S0E7|NU120_CHATD	-	monolink	monolink	AvA_Y_214_05_3_1.04997.04997.3_AvA_Y_214_05_3_1.04983.04983.3	1149	n/a	-	AvA_Y_214_05_3_1_matched		1726.763	576.595	3	-1	1	1	7.64	1.61	1.61	0.15	0.19	0.23	0.23	0	0.08	331	0	12	0	26.6	0	DSS	Mono_Y_214_05mM_DSS.xls	2mM
1	YQKEFKEQAAK-K6-156	sp|G0SBQ3|NSP1_CHATD	-	monolink	monolink	AvA_Y_214_05_4_2.04683.04683.3_AvA_Y_214_05_4_2.04984.04984.3	486	n/a	-	AvA_Y_214_05_4_2_matched		1524.782	509.269	3	-0.2	0.2	1	7.8	1.86	1.86	0.14	0.28	0.31	0.31	0	0.14	161	0	11.2	0.86	26.34	0	DSS	Mono_Y_214_05mM_DSS.xls	2mM
1	SSLSSSSSSRPASATADDEKGYRTK-K25-156	sp|G0S0E7|NU120_CHATD	-	monolink	monolink	AvA_Y_214_05_4_2.04262.04262.4_AvA_Y_214_05_4_2.04223.04223.4	63	n/a	-	AvA_Y_214_05_4_2_matched		2730.29	683.58	4	-1.6	1.6	3	7.67	1.14	1.14	0.18	0.18	0.65	0.65	0	0.13	262	0	5.6	0	25.81	0	DSS	Mono_Y_214_05mM_DSS.xls	2mM
1	DIYVIGEKPR-K8-155	sp|G0S4F3|NUP82_CHATD	-	monolink	monolink	AvA_Y_214_05_3_2.08433.08433.3_AvA_Y_214_05_3_2.08389.08389.3	398	n/a	-	AvA_Y_214_05_3_2_matched		1343.743	448.922	3	-2.4	2.4	1	6.55	1.4	1.4	0.15	0.3	0.41	0.41	0	0.21	183	0	14	0	25.63	0	DSS	Mono_Y_214_05mM_DSS.xls	2mM
1	ESALVDAVKARIER-K9-156	sp|G0S4F3|NUP82_CHATD	-	monolink	monolink	AvA_Y_214_05_3_2.10016.10016.3_AvA_Y_214_05_3_2.09988.09988.3	873	n/a	-	AvA_Y_214_05_3_2_matched		1711.947	571.657	3	0	0	2	7.54	0.46	0.46	0.15	0.22	0.55	0.55	0	0.2	171	0	11	0.55	25.49	0	DSS	Mono_Y_214_05mM_DSS.xls	2mM
1	LATLVSTIGKVDNKDIR-K14-156	sp|G0SAK3|NU145_CHATD	-	monolink	monolink	AvA_Y_214_05_2_2.08949.08949.3_AvA_Y_214_05_2_2.08927.08927.3	423	n/a	-	AvA_Y_214_05_2_2_matched		1998.136	667.053	3	-0.2	0.2	1	8.76	0.68	0.68	0.1	0.15	0.34	0.34	0	0.1	181	0	7.6	0.48	25.31	0	DSS	Mono_Y_214_05mM_DSS.xls	2mM
1	GTNDEEYSQTGSKRK-K15-156	sp|G0S0E7|NU120_CHATD	-	monolink	monolink	AvA_Y_214_05_4_2.03586.03586.3_AvA_Y_214_05_4_2.03544.03544.3	1151	n/a	-	AvA_Y_214_05_4_2_matched		1854.857	619.293	3	-1.6	1.6	1	7.71	0.74	0.74	0.23	0.1	0.6	0.6	0	0.2	264	0	7.1	0	25.16	0	DSS	Mono_Y_214_05mM_DSS.xls	2mM
1	KKKPQLLKPK-K1-155	sp|G0SDQ4|NUP85_CHATD	-	monolink	monolink	AvA_Y_214_05_3_2.03778.03778.3_AvA_Y_214_05_3_2.04009.04009.3	155	n/a	-	AvA_Y_214_05_3_2_matched		1361.91	454.978	3	-3.1	3.1	1	7.72	2.15	2.15	0.08	0.21	0.16	0.16	0	0.08	226	0	10.5	0	25.1	0	DSS	Mono_Y_214_05mM_DSS.xls	2mM
1	LQGPFDFDLNPEDEQDDEVELKDIYVIGEKPR-K30-155	sp|G0S4F3|NUP82_CHATD	-	monolink	monolink	AvA_Y_214_05_1_2.09757.09757.4_AvA_Y_214_05_1_2.09740.09740.4	398	n/a	-	AvA_Y_214_05_1_2_matched		3916.901	980.233	4	2.5	2.5	3	6.52	1.09	1.09	0.12	0.23	0.32	0.32	0	0.05	349	0	1.6	0.19	25.01	0	DSS	Mono_Y_214_05mM_DSS.xls	2mM
1	VADLMRGEEEELEMMKEDQHNGLSLNIICLLSTSGQVK-K16-156	sp|G0S4F3|NUP82_CHATD	-	monolink	monolink	AvA_Y_214_05_1_2.10473.10473.5_AvA_Y_214_05_1_2.10482.10482.5	416	n/a	-	AvA_Y_214_05_1_2_matched		4472.17	895.442	5	2.6	2.6	2	7.6	1.57	1.57	0.07	0.07	0.2	0.2	0	0.03	436	0	1.5	0.37	24.94	0	DSS	Mono_Y_214_05mM_DSS.xls	2mM
1	LFNAQVDPDQIALTKALPLSAEQLAQQNELR-K15-156	sp|G0SBS8|NU159_CHATD	-	monolink	monolink	AvA_Y_214_05_1_1.10107.10107.3_AvA_Y_214_05_1_1.10097.10097.3	1270	n/a	-	AvA_Y_214_05_1_1_matched		3589.9	1197.641	3	0.2	0.2	1	6.21	2	2	0.12	0.31	0.21	0.21	0	0.03	286	0	1.3	0	24.73	0	DSS	Mono_Y_214_05mM_DSS.xls	2mM
1	STPRPVTSPSISKSSTSPIDPDDTFEFRR-K13-156	sp|G0SAK3|NU145_CHATD	-	monolink	monolink	AvA_Y_214_05_2_2.08293.08293.5_AvA_Y_214_05_2_2.08236.08236.5	38	n/a	-	AvA_Y_214_05_2_2_matched		3362.671	673.542	5	2.3	2.3	3	7.1	0.8	0.8	0.06	0.23	0.17	0.17	0	0.03	201	0	1	0.34	23.15	0	DSS	Mono_Y_214_05mM_DSS.xls	2mM
1	LLSDRKHTLEQYAK-K6-155	sp|G0SDQ4|NUP85_CHATD	-	monolink	monolink	AvA_Y_214_05_2_2.05952.05952.4_AvA_Y_214_05_2_2.05902.05902.4	923	n/a	-	AvA_Y_214_05_2_2_matched		1856.011	465.011	4	-3.3	3.3	1	7.69	0.96	0.96	0.07	0.13	0.35	0.35	0	0.13	152	0	4.3	0.31	22.51	0	DSS	Mono_Y_214_05mM_DSS.xls	2mM
1	SSVGPTSTKKDSSDFDDGAATAGYR-K10-156	sp|G0S4F3|NUP82_CHATD	-	monolink	monolink	AvA_Y_214_05_4_2.05887.05887.4_AvA_Y_214_05_4_2.05077.05077.4	92	n/a	-	AvA_Y_214_05_4_2_matched		2675.216	669.812	4	-1.3	1.3	1	7.18	1.53	1.53	0.04	0.26	0.13	0.13	0	0.03	129	0	3.7	0.24	22.51	0	DSS	Mono_Y_214_05mM_DSS.xls	2mM
1	LFAPAADDGTATVPLAYGKKIKPGPR-K20-156	sp|G0S4F3|NUP82_CHATD	-	monolink	monolink	AvA_Y_214_05_2_1.07746.07746.6_AvA_Y_214_05_2_1.07721.07721.6	40	n/a	-	AvA_Y_214_05_2_1_matched		2809.532	469.263	6	-2.1	2.1	1	6.48	0.82	0.82	0.05	0.29	0.27	0.27	0	0.05	143	0	1	0.92	22.36	0	DSS	Mono_Y_214_05mM_DSS.xls	2mM
1	KLADATYLDQDFGVSTSATNK-K21-156	sp|G0S4F3|NUP82_CHATD	-	monolink	monolink	AvA_Y_214_05_2_2.08955.08955.3_AvA_Y_214_05_2_2.08902.08902.3	243	n/a	-	AvA_Y_214_05_2_2_matched		2400.17	801.065	3	0.2	0.2	2	6.15	1.15	1.15	0.13	0.14	0.23	0.23	0	0.06	333	0	3.9	0	22.15	0	DSS	Mono_Y_214_05mM_DSS.xls	2mM
1	EINDMSNTLSKGSKPDDPLTQIVR-K11-156	sp|G0SBQ3|NSP1_CHATD	-	monolink	monolink	AvA_Y_214_05_3_2.09724.09724.3_AvA_Y_214_05_3_2.09728.09728.3	608	n/a	-	AvA_Y_214_05_3_2_matched		2813.408	938.811	3	-1.3	1.3	1	4.67	0.65	0.65	0.1	0.2	0.43	0.43	0	0.09	395	0	3	0	21.99	0	DSS	Mono_Y_214_05mM_DSS.xls	2mM
1	LGKLNATSGEEDLDSRIEELAR-K3-156	sp|G0S0E7|NU120_CHATD	-	monolink	monolink	AvA_Y_214_05_2_2.09492.09492.3_AvA_Y_214_05_2_2.09584.09584.3	1154	n/a	-	AvA_Y_214_05_2_2_matched		2571.306	858.11	3	1.4	1.4	2	6.76	0.39	0.39	0.12	0.32	0.12	0.12	0	0.03	66	0	5.8	0.25	21.97	0	DSS	Mono_Y_214_05mM_DSS.xls	2mM
1	IKDVEGTMAAIHNLGRDLAK-K20-156	sp|G0SBS8|NU159_CHATD	-	monolink	monolink	AvA_Y_214_05_2_1.08555.08555.4_AvA_Y_214_05_2_1.08569.08569.4	1245	n/a	-	AvA_Y_214_05_2_1_matched		2307.224	577.814	4	-0.8	0.8	1	6.65	1.31	1.31	0.13	0.15	0.27	0.27	0	0.07	239	0	3	0.67	21.83	0	DSS	Mono_Y_214_05mM_DSS.xls	2mM
1	DSTASSAASTTPAGTPPVKFLGSSIMRPSDK-K19-155	sp|G0SDQ4|NUP85_CHATD	-	monolink	monolink	AvA_Y_214_05_2_2.09371.09371.3_AvA_Y_214_05_2_2.09300.09300.3	51	n/a	-	AvA_Y_214_05_2_2_matched		3218.61	1073.878	3	-1.5	1.5	2	6.39	0.42	0.42	0.09	0.15	0.37	0.37	0	0.06	217	0	3.7	0.27	20.69	0	DSS	Mono_Y_214_05mM_DSS.xls	2mM
1	SFAPAWLNEPAPGHKLFAPAADDGTATVPLAYGKK-K15-156	sp|G0S4F3|NUP82_CHATD	-	monolink	monolink	AvA_Y_214_05_1_2.09085.09085.3_AvA_Y_214_05_1_2.09070.09070.3	20	n/a	-	AvA_Y_214_05_1_2_matched		3763.932	1255.652	3	1.8	1.8	3	4.86	0.45	0.45	0.06	0.25	0.22	0.22	0	0.03	282	0	1.2	0.23	20.51	0	DSS	Mono_Y_214_05mM_DSS.xls	2mM
1	GLFTGTSLAPPPLSKAAAAATTTTTTGPTK-K15-155	sp|G0SDQ4|NUP85_CHATD	-	monolink	monolink	AvA_Y_214_05_2_2.09869.09869.3_AvA_Y_214_05_2_2.09963.09963.3	192	n/a	-	AvA_Y_214_05_2_2_matched		2984.6	995.875	3	-2.9	2.9	2	5.77	0.39	0.39	0.06	0.19	0.34	0.34	0	0.06	195	0	1.9	0.29	19.74	0	DSS	Mono_Y_214_05mM_DSS.xls	2mM
1	VPDDSILSSSPAPSTPDKSRR-K18-155	sp|G0SDQ4|NUP85_CHATD	-	monolink	monolink	AvA_Y_214_05_4_2.05944.05944.3_AvA_Y_214_05_4_2.05939.05939.3	21	n/a	-	AvA_Y_214_05_4_2_matched		2366.204	789.742	3	-2.4	2.4	2	4.33	0.47	0.47	0.13	0.16	0.47	0.47	0	0.11	323	0	2.9	0.33	19.57	0	DSS	Mono_Y_214_05mM_DSS.xls	2mM
1	MKGEDVIRR-K2-156	sp|G0SDQ4|NUP85_CHATD	-	monolink	monolink	AvA_Y_214_05_3_2.06307.06307.3_AvA_Y_214_05_3_2.06270.06270.3	1140	n/a	-	AvA_Y_214_05_3_2_matched		1258.67	420.564	3	-0.6	0.6	1	5.85	1.26	1.26	0.07	0.16	0.23	0.23	0	0.13	136	0	11.7	0	19.15	0	DSS	Mono_Y_214_05mM_DSS.xls	2mM
1	GGLKGSHHHHHH-K4-156	sp|G0SBQ3|NSP1_CHATD	-	monolink	monolink	AvA_Y_214_05_3_2.02240.02240.3_AvA_Y_214_05_3_2.02251.02251.3	678	n/a	-	AvA_Y_214_05_3_2_matched		1495.716	499.58	3	-1.4	1.4	2	6.32	1.01	1.01	0.08	0.22	0.1	0.1	0	0.04	69	0	7.6	0	19.04	0	DSS	Mono_Y_214_05mM_DSS.xls	2mM
1	QYLIVINALSCVAPQEAYILEDVPPPVPGKGTNDEEYSQTGSKR-K43-156	sp|G0S0E7|NU120_CHATD	-	monolink	monolink	AvA_Y_214_05_1_2.10041.10041.5_AvA_Y_214_05_1_2.10019.10019.5	1149	n/a	-	AvA_Y_214_05_1_2_matched		5001.505	1001.309	5	1.9	1.9	2	5.28	1.14	1.14	0.07	0.1	0.21	0.21	0	0.02	327	0	0.5	0.4	18.99	0	DSS	Mono_Y_214_05mM_DSS.xls	2mM
1	TGQILYTGDILNNTKRDPQEVGK-K15-155	sp|G0S0E7|NU120_CHATD	-	monolink	monolink	AvA_Y_214_05_4_2.07554.07554.3_AvA_Y_214_05_4_2.07555.07555.3	306	n/a	-	AvA_Y_214_05_4_2_matched		2714.417	905.813	3	-3.3	3.3	2	5.61	0.57	0.57	0.2	0.14	0.35	0.35	0	0.08	192	0	1.5	0.52	18.98	0	DSS	Mono_Y_214_05mM_DSS.xls	2mM
1	DSTASSAASTTPAGTPPVKFLGSSIMRPSDK-K31-156	sp|G0SDQ4|NUP85_CHATD	-	monolink	monolink	AvA_Y_214_05_2_1.09645.09645.4_AvA_Y_214_05_2_1.09630.09630.4	63	n/a	-	AvA_Y_214_05_2_1_matched		3219.598	805.907	4	0.2	0.2	3	5.82	0.69	0.69	0.11	0.11	0.29	0.29	0	0.05	199	0	1	0.47	18.33	0	DSS	Mono_Y_214_05mM_DSS.xls	2mM
1	LFAPAADDGTATVPLAYGKKIKPGPR-K19-156	sp|G0S4F3|NUP82_CHATD	-	monolink	monolink	AvA_Y_214_05_1_2.07040.07040.6_AvA_Y_214_05_1_2.07006.07006.6	39	n/a	-	AvA_Y_214_05_1_2_matched		2809.531	469.263	6	-2.4	2.4	2	4.46	0.64	0.64	0.05	0.26	0.27	0.27	0	0.05	130	0	1.2	0.87	17.51	0	DSS	Mono_Y_214_05mM_DSS.xls	2mM
1	GSKPADLLKK-K9-156	sp|G0SDQ4|NUP85_CHATD	-	monolink	monolink	AvA_Y_214_05_3_1.06851.06851.3_AvA_Y_214_05_3_1.06785.06785.3	1088	n/a	-	AvA_Y_214_05_3_1_matched		1211.71	404.911	3	-2.2	2.2	1	4.79	1.59	1.59	0.08	0.11	0.21	0.21	0	0.1	168	0	9	0.37	16.39	0.004	DSS	Mono_Y_214_05mM_DSS.xls	2mM
1	LATLVSTIGKVDNK-K10-155	sp|G0SAK3|NU145_CHATD	-	monolink	monolink	AvA_Y_214_05_3_1.04165.04165.4_AvA_Y_214_05_3_1.04144.04144.4	419	n/a	-	AvA_Y_214_05_3_1_matched		1612.938	404.242	4	-2.5	2.5	2	5.3	0.2	0.2	0.06	0.27	0.01	0.01	0	0	3	0	2.3	0	16.34	0.004	DSS	Mono_Y_214_05mM_DSS.xls	2mM
1	GRVKDATQLLR-K4-156	sp|G0SDQ4|NUP85_CHATD	-	monolink	monolink	AvA_Y_214_05_3_2.04326.04326.3_AvA_Y_214_05_3_2.04284.04284.3	460	n/a	-	AvA_Y_214_05_3_2_matched		1411.814	471.612	3	-0.8	0.8	3	4.57	1.17	1.17	0.13	0.19	0.05	0.05	0	0.02	116	0	7.4	0	15.81	0.008	DSS	Mono_Y_214_05mM_DSS.xls	2mM
1	VGDDTEESTPASQMPSLKIPSEIRK-K18-155	sp|G0S4F3|NUP82_CHATD	-	monolink	monolink	AvA_Y_214_05_2_1.08195.08195.4_AvA_Y_214_05_2_1.07662.07662.4	845	n/a	-	AvA_Y_214_05_2_1_matched		2869.438	718.367	4	-0.7	0.7	1	5.24	0.61	0.61	0.05	0.17	0.13	0.13	0	0.03	72	0	2.3	0.25	15.76	0.007	DSS	Mono_Y_214_05mM_DSS.xls	2mM
1	ENLYFQGHMAEEQVLVDPEDEGIQQILQSKVEPTLR-K30-155	sp|G0SBS8|NU159_CHATD	-	monolink	monolink	AvA_Y_214_05_2_1.10594.10594.4_AvA_Y_214_05_2_1.10570.10570.4	1122	n/a	-	AvA_Y_214_05_2_1_matched		4337.163	1085.298	4	1.9	1.9	1	3.24	1.1	1.1	0.08	0.05	0.13	0.13	0	0.02	418	0	0.8	0.52	15.46	0.007	DSS	Mono_Y_214_05mM_DSS.xls	2mM
1	SSLSSSSSSRPASATADDEKGYRTK-K20-155	sp|G0S0E7|NU120_CHATD	-	monolink	monolink	AvA_Y_214_05_4_2.10117.10117.4_AvA_Y_214_05_4_2.10745.10745.4	58	n/a	-	AvA_Y_214_05_4_2_matched		2729.304	683.334	4	-2.9	2.9	36	4.82	1.04	1.04	-0.01	0.2	0.06	0.06	0	0.01	81	0	0.9	0	15.3	0.007	DSS	Mono_Y_214_05mM_DSS.xls	2mM
1	LFTASTATSHFEEAHSALLAMDDEALQKSYLRK-K28-156	sp|G0S0E7|NU120_CHATD	-	monolink	monolink	AvA_Y_214_05_1_2.08917.08917.5_AvA_Y_214_05_1_2.08921.08921.5	998	n/a	-	AvA_Y_214_05_1_2_matched		3836.887	768.385	5	-1.6	1.6	1	6.23	0.81	0.81	0.22	0.05	0.15	0.15	0	0.02	46	0	3.9	0.75	15.08	0.007	DSS	Mono_Y_214_05mM_DSS.xls	2mM
1	LESELQSDSEAGTEFRIDLLAKGQGSER-K22-155	sp|G0S4F3|NUP82_CHATD	-	monolink	monolink	AvA_Y_214_05_4_1.08889.08889.4_AvA_Y_214_05_4_1.08613.08613.4	543	n/a	-	AvA_Y_214_05_4_1_matched		3219.594	805.906	4	0.8	0.8	1	3.77	0.73	0.73	0.08	0.19	0.11	0.11	0	0.02	132	0	1	0.43	14.41	0.011	DSS	Mono_Y_214_05mM_DSS.xls	2mM
1	AWIEEVQNMATSILGPEAGQGALATTPNLAKQPWK-K35-156	sp|G0S4F3|NUP82_CHATD	-	monolink	monolink	AvA_Y_214_05_2_2.10776.10776.4_AvA_Y_214_05_2_2.11538.11538.4	806	n/a	-	AvA_Y_214_05_2_2_matched		3875.983	970.004	4	1.6	1.6	1	4.99	0.54	0.54	0.08	0.03	0.24	0.24	0	0.03	161	0	1.3	0.4	13.97	0.014	DSS	Mono_Y_214_05mM_DSS.xls	2mM
1	DIYVIGEKPRVADLMRGEEEELEMMK-K8-156	sp|G0S4F3|NUP82_CHATD	-	monolink	monolink	AvA_Y_214_05_2_2.08900.08900.3_AvA_Y_214_05_2_2.08874.08874.3	398	n/a	-	AvA_Y_214_05_2_2_matched		3235.59	1079.538	3	2.8	2.8	1	5.09	0.23	0.23	0.02	0.13	0.02	0.02	0	0	9	0	1.9	0.25	13.16	0.014	DSS	Mono_Y_214_05mM_DSS.xls	2mM
1	GFVKWPYEQR-K4-155	sp|G0SAK3|NU145_CHATD	-	monolink	monolink	AvA_Y_214_05_3_1.11867.11867.3_AvA_Y_214_05_3_1.11842.11842.3	258	n/a	-	AvA_Y_214_05_3_1_matched		1463.768	488.931	3	6.9	6.9	3	3.81	0.24	0.24	0.07	0.23	0.03	0.03	0	0.02	16	0	2	0	13	0.014	DSS	Mono_Y_214_05mM_DSS.xls	2mM
1	LESELQSDSEAGTEFRIDLLAKGQGSER-K22-156	sp|G0S4F3|NUP82_CHATD	-	monolink	monolink	AvA_Y_214_05_4_2.08914.08914.4_AvA_Y_214_05_4_2.08635.08635.4	543	n/a	-	AvA_Y_214_05_4_2_matched		3220.576	806.152	4	0.9	0.9	1	4.55	0.56	0.56	0.11	0.1	0.08	0.08	0	0.01	57	0	0.9	0	12.53	0.021	DSS	Mono_Y_214_05mM_DSS.xls	2mM
1	KKKPQLLKPK-K1-156	sp|G0SDQ4|NUP85_CHATD	-	monolink	monolink	AvA_Y_214_05_3_1.04543.04543.3_AvA_Y_214_05_3_1.04790.04790.3	155	n/a	-	AvA_Y_214_05_3_1_matched		1362.896	455.306	3	-0.5	0.5	1	2.59	0.57	0.57	0.03	0.21	0.1	0.1	0	0.05	53	0	4.5	0	11.38	0.032	DSS	Mono_Y_214_05mM_DSS.xls	2mM
1	RGTEIFVACGKQIR-K11-155	sp|G0S4F3|NUP82_CHATD	-	monolink	monolink	AvA_Y_214_05_3_1.03499.03499.3_AvA_Y_214_05_3_1.03436.03436.3	62	n/a	-	AvA_Y_214_05_3_1_matched		1788.976	597.333	3	3.9	3.9	2	3.38	0.35	0.35	0.07	0.14	0.07	0.07	0	0.02	51	0	2.6	0.65	10.95	0.031	DSS	Mono_Y_214_05mM_DSS.xls	2mM
1	KKKPQLLKPK-K8-156	sp|G0SDQ4|NUP85_CHATD	-	monolink	monolink	AvA_Y_214_05_2_2.04459.04459.3_AvA_Y_214_05_2_2.04411.04411.3	162	n/a	-	AvA_Y_214_05_2_2_matched		1362.896	455.306	3	-0.4	0.4	1	3.5	0.63	0.63	0.05	0.13	0.05	0.05	0	0.03	49	0	3.5	0	10.94	0.031	DSS	Mono_Y_214_05mM_DSS.xls	2mM
1	QKDDLEKPDDWVLIEAYDLGDMIDNK-K2-156	sp|G0SBS8|NU159_CHATD	-	monolink	monolink	AvA_Y_214_05_1_1.10550.10550.3_AvA_Y_214_05_1_1.10555.10555.3	1192	n/a	-	AvA_Y_214_05_1_1_matched		3233.538	1078.854	3	1.7	1.7	1	1.9	0.42	0.42	0.04	0.14	0.07	0.07	0	0.01	217	0	0.7	0	10.8	0.035	DSS	Mono_Y_214_05mM_DSS.xls	2mM
1	WMTKTELSVSPSKSR-K4-155	sp|G0S0E7|NU120_CHATD	-	monolink	monolink	AvA_Y_214_05_4_2.06713.06713.3_AvA_Y_214_05_4_2.06707.06707.3	765	n/a	-	AvA_Y_214_05_4_2_matched		1890.983	631.335	3	-3.5	3.5	2	3.57	0.19	0.19	0.04	0.16	0.01	0.01	0	0	7	0	1.1	0.73	10.71	0.034	DSS	Mono_Y_214_05mM_DSS.xls	2mM
1	DIRAQLKDWR-K7-155	sp|G0SAK3|NU145_CHATD	-	monolink	monolink	AvA_Y_214_05_3_1.02651.02651.3_AvA_Y_214_05_3_1.02624.02624.3	430	n/a	-	AvA_Y_214_05_3_1_matched		1454.807	485.944	3	4.1	4.1	1	3.05	0.41	0.41	0.03	0.2	0.01	0.01	0	0	15	0	1.5	0	10.71	0.034	DSS	Mono_Y_214_05mM_DSS.xls	2mM
1	RSGEGDKLGAEDGENGAGNDALDTQVTR-K7-155	sp|G0S0E7|NU120_CHATD	-	monolink	monolink	AvA_Y_214_05_2_1.06014.06014.3_AvA_Y_214_05_2_1.05988.05988.3	1085	n/a	-	AvA_Y_214_05_2_1_matched		2986.379	996.467	3	-3.2	3.2	1	3.17	0.68	0.68	0.09	0.09	0.09	0.09	0	0.02	95	0	0.8	0	10.37	0.041	DSS	Mono_Y_214_05mM_DSS.xls	2mM
1	VLNGHLAQLQWIDTNAAALQAKVAAAQK-K22-156	sp|G0SBQ3|NSP1_CHATD	-	monolink	monolink	AvA_Y_214_2_1_1.10266.10266.4_AvA_Y_214_2_1_1.10245.10245.4	643	n/a	-	AvA_Y_214_2_1_1_matched		3098.687	775.68	4	-0.2	0.2	2	11.51	4.43	4.43	0.21	0.35	0.46	0.46	0	0.08	1042	0	9	0.15	50.54	0	DSS	Mono_Y_214_2mM_DSS.xls	2mM
1	KLSMYTAEEKR-K10-155	sp|G0SBS8|NU159_CHATD	-	monolink	monolink	AvA_Y_214_2_3_1.06078.06078.3_AvA_Y_214_2_3_1.06056.06056.3	1446	n/a	-	AvA_Y_214_2_3_1_matched		1509.786	504.27	3	-1.2	1.2	6	11.51	5.58	5.58	0.31	0.52	0.55	0.55	0	0.25	695	0	34.7	0	50.29	0	DSS	Mono_Y_214_2mM_DSS.xls	2mM
1	RSGEGDKLGAEDGENGAGNDALDTQVTR-K7-155	sp|G0S0E7|NU120_CHATD	-	monolink	monolink	AvA_Y_214_2_2_2.06064.06064.3_AvA_Y_214_2_2_2.06044.06044.3	1085	n/a	-	AvA_Y_214_2_2_2_matched		2986.383	996.469	3	-1.8	1.8	3	11.51	4.07	4.07	0.28	0.33	0.57	0.57	0	0.1	988	0	18.4	0.11	49.54	0	DSS	Mono_Y_214_2mM_DSS.xls	2mM
1	MAQVMSLLERESALVDAVKAR-K19-156	sp|G0S4F3|NUP82_CHATD	-	monolink	monolink	AvA_Y_214_2_2_1.10916.10916.3_AvA_Y_214_2_2_1.10896.10896.3	873	n/a	-	AvA_Y_214_2_2_1_matched		2472.307	825.11	3	-0.6	0.6	4	11.51	3.84	3.84	0.26	0.37	0.57	0.57	0	0.14	910	0	13.6	0.15	49.35	0	DSS	Mono_Y_214_2mM_DSS.xls	2mM
1	KLFNAQVDPDQIALTK-K1-155	sp|G0SBS8|NU159_CHATD	-	monolink	monolink	AvA_Y_214_2_3_2.09475.09475.3_AvA_Y_214_2_3_2.09457.09457.3	1255	n/a	-	AvA_Y_214_2_3_2_matched		1955.073	652.699	3	-0.6	0.6	1	11.51	4.58	4.58	0.26	0.39	0.68	0.68	0	0.21	822	0	33.8	0.18	49.08	0	DSS	Mono_Y_214_2mM_DSS.xls	2mM
1	SSVGPTSTKKDSSDFDDGAATAGYR-K9-156	sp|G0S4F3|NUP82_CHATD	-	monolink	monolink	AvA_Y_214_2_4_2.06275.06275.3_AvA_Y_214_2_4_2.06242.06242.3	91	n/a	-	AvA_Y_214_2_4_2_matched		2675.214	892.746	3	-2.3	2.3	4	11.51	4.45	4.45	0.27	0.18	0.53	0.53	0	0.11	1138	0	17.2	0	49.07	0	DSS	Mono_Y_214_2mM_DSS.xls	2mM
1	LRLGLAKDLAR-K7-155	sp|G0SDQ4|NUP85_CHATD	-	monolink	monolink	AvA_Y_214_2_1_1.07726.07726.3_AvA_Y_214_2_1_1.07688.07688.3	1154	n/a	-	AvA_Y_214_2_1_1_matched		1379.859	460.961	3	-2.7	2.7	8	11.51	5.96	5.96	0.31	0.4	0.54	0.54	0	0.25	741	0	57.9	0.19	48.43	0	DSS	Mono_Y_214_2mM_DSS.xls	2mM
1	KLFNAQVDPDQIALTK-K1-156	sp|G0SBS8|NU159_CHATD	-	monolink	monolink	AvA_Y_214_2_2_2.09486.09486.3_AvA_Y_214_2_2_2.09469.09469.3	1255	n/a	-	AvA_Y_214_2_2_2_matched		1956.054	653.026	3	-1.3	1.3	2	11.51	4.2	4.2	0.26	0.4	0.7	0.7	0	0.22	766	0	24	0	48.37	0	DSS	Mono_Y_214_2mM_DSS.xls	2mM
1	KARPSSSSEEDQQLLER-K1-155	sp|G0S0E7|NU120_CHATD	-	monolink	monolink	AvA_Y_214_2_1_2.05065.05065.3_AvA_Y_214_2_1_2.05035.05035.3	1184	n/a	-	AvA_Y_214_2_1_2_matched		2114.058	705.694	3	-1.9	1.9	2	11.51	4.6	4.6	0.29	0.28	0.56	0.56	0	0.16	915	0	23.4	0	48.05	0	DSS	Mono_Y_214_2mM_DSS.xls	2mM
1	QEKVADAPLILNLR-K3-156	sp|G0S0E7|NU120_CHATD	-	monolink	monolink	AvA_Y_214_2_3_2.10568.10568.3_AvA_Y_214_2_3_2.10552.10552.3	106	n/a	-	AvA_Y_214_2_3_2_matched		1734.987	579.337	3	-0.3	0.3	5	11.49	4.03	4.03	0.25	0.39	0.8	0.8	0	0.28	694	0	38.3	0.16	47.8	0	DSS	Mono_Y_214_2mM_DSS.xls	2mM
1	AKMAQVMSLLER-K2-156	sp|G0S4F3|NUP82_CHATD	-	monolink	monolink	AvA_Y_214_2_3_1.11354.11354.3_AvA_Y_214_2_3_1.11330.11330.3	854	n/a	-	AvA_Y_214_2_3_1_matched		1531.807	511.61	3	-2.3	2.3	3	11.48	5.37	5.37	0.23	0.42	0.71	0.71	0	0.3	654	0	15.3	0	47.72	0	DSS	Mono_Y_214_2mM_DSS.xls	2mM
1	SSVGPTSTKKDSSDFDDGAATAGYR-K10-156	sp|G0S4F3|NUP82_CHATD	-	monolink	monolink	AvA_Y_214_2_4_1.06339.06339.3_AvA_Y_214_2_4_1.06294.06294.3	92	n/a	-	AvA_Y_214_2_4_1_matched		2675.214	892.746	3	-2.2	2.2	4	11.51	3.26	3.26	0.2	0.31	0.5	0.5	0	0.1	907	0	9.4	0	47.39	0	DSS	Mono_Y_214_2mM_DSS.xls	2mM
1	NATAPFADGWKAVCVESPGPTPR-K11-155	sp|G0S0E7|NU120_CHATD	-	monolink	monolink	AvA_Y_214_2_3_2.09834.09834.3_AvA_Y_214_2_3_2.09814.09814.3	430	n/a	-	AvA_Y_214_2_3_2_matched		2582.254	861.759	3	-2.7	2.7	5	11.51	3.88	3.88	0.27	0.38	0.59	0.59	0	0.13	793	0	14.4	0	47.3	0	DSS	Mono_Y_214_2mM_DSS.xls	2mM
1	LAEKLTDQLDEMGK-K4-156	sp|G0SBQ3|NSP1_CHATD	-	monolink	monolink	AvA_Y_214_2_3_2.09605.09605.3_AvA_Y_214_2_3_2.09580.09580.3	580	n/a	-	AvA_Y_214_2_3_2_matched		1745.875	582.966	3	-0.5	0.5	7	11.48	4.53	4.53	0.27	0.37	0.51	0.51	0	0.18	757	0	32.1	0	47.19	0	DSS	Mono_Y_214_2mM_DSS.xls	2mM
1	KHTLEQYAKQDMEAAELLGK-K1-156	sp|G0SDQ4|NUP85_CHATD	-	monolink	monolink	AvA_Y_214_2_2_1.09134.09134.4_AvA_Y_214_2_2_1.09101.09101.4	923	n/a	-	AvA_Y_214_2_2_1_matched		2458.237	615.567	4	-1.9	1.9	4	11.51	4.58	4.58	0.35	0.31	0.69	0.69	0	0.17	811	0	19.9	0.41	46.96	0	DSS	Mono_Y_214_2mM_DSS.xls	2mM
1	IKSFAPAWLNEPAPGHK-K2-155	sp|G0S4F3|NUP82_CHATD	-	monolink	monolink	AvA_Y_214_2_3_2.09517.09517.3_AvA_Y_214_2_3_2.09496.09496.3	5	n/a	-	AvA_Y_214_2_3_2_matched		2017.078	673.367	3	-1.2	1.2	4	11.15	2.86	2.86	0.19	0.52	0.59	0.59	0	0.17	617	0	28.9	0	46.92	0	DSS	Mono_Y_214_2mM_DSS.xls	2mM
1	RLEEIKTLR-K6-155	sp|G0S4F3|NUP82_CHATD	-	monolink	monolink	AvA_Y_214_2_4_1.06292.06292.3_AvA_Y_214_2_4_1.06281.06281.3	812	n/a	-	AvA_Y_214_2_4_1_matched		1311.785	438.27	3	-3.1	3.1	3	11.5	4.69	4.69	0.24	0.5	0.53	0.53	0	0.29	518	0	45.7	0	46.91	0	DSS	Mono_Y_214_2mM_DSS.xls	2mM
1	KARPSSSSEEDQQLLER-K1-156	sp|G0S0E7|NU120_CHATD	-	monolink	monolink	AvA_Y_214_2_2_1.05624.05624.3_AvA_Y_214_2_2_1.05674.05674.3	1184	n/a	-	AvA_Y_214_2_2_1_matched		2115.044	706.023	3	-0.1	0.1	4	11.41	3.75	3.75	0.23	0.3	0.54	0.54	0	0.16	844	0	21.1	0	46.7	0	DSS	Mono_Y_214_2mM_DSS.xls	2mM
1	GFVKWPYEQR-K4-156	sp|G0SAK3|NU145_CHATD	-	monolink	monolink	AvA_Y_214_2_4_1.09143.09143.3_AvA_Y_214_2_4_1.09122.09122.3	258	n/a	-	AvA_Y_214_2_4_1_matched		1464.74	489.255	3	0	0	3	11.37	4.01	4.01	0.25	0.61	0.72	0.72	0	0.36	337	0	42.5	0.27	46.63	0	DSS	Mono_Y_214_2mM_DSS.xls	2mM
1	ESALVDAVKAR-K9-155	sp|G0S4F3|NUP82_CHATD	-	monolink	monolink	AvA_Y_214_2_3_2.07671.07671.3_AvA_Y_214_2_3_2.07641.07641.3	873	n/a	-	AvA_Y_214_2_3_2_matched		1312.737	438.587	3	0.2	0.2	2	11.51	4.22	4.22	0.38	0.43	0.63	0.63	0	0.28	563	0	66.9	0.14	46.58	0	DSS	Mono_Y_214_2mM_DSS.xls	2mM
1	KRSATEGGLGDASR-K1-156	sp|G0S0E7|NU120_CHATD	-	monolink	monolink	AvA_Y_214_2_3_1.04403.04403.3_AvA_Y_214_2_3_1.04382.04382.3	161	n/a	-	AvA_Y_214_2_3_1_matched		1559.788	520.937	3	-1.8	1.8	12	11.51	5.04	5.04	0.32	0.28	0.59	0.59	0	0.21	797	0	34.4	0	46.55	0	DSS	Mono_Y_214_2mM_DSS.xls	2mM
1	KLSMYTAEEKR-K10-156	sp|G0SBS8|NU159_CHATD	-	monolink	monolink	AvA_Y_214_2_4_1.06254.06254.3_AvA_Y_214_2_4_1.06228.06228.3	1446	n/a	-	AvA_Y_214_2_4_1_matched		1510.769	504.597	3	-0.8	0.8	5	10.69	5.2	5.2	0.18	0.42	0.38	0.38	0	0.17	760	0	35.5	0	46.42	0	DSS	Mono_Y_214_2mM_DSS.xls	2mM
1	QEKVADAPLILNLR-K3-155	sp|G0S0E7|NU120_CHATD	-	monolink	monolink	AvA_Y_214_2_3_2.10232.10232.3_AvA_Y_214_2_3_2.10214.10214.3	106	n/a	-	AvA_Y_214_2_3_2_matched		1734.003	579.009	3	-1.3	1.3	1	11.49	4.36	4.36	0.23	0.44	0.79	0.79	0	0.28	569	0	35.2	0.26	46.35	0	DSS	Mono_Y_214_2mM_DSS.xls	2mM
1	LNAPTKIEVAGGDDWTQILQASVK-K6-156	sp|G0SAK3|NU145_CHATD	-	monolink	monolink	AvA_Y_214_2_4_1.10235.10235.3_AvA_Y_214_2_4_1.10233.10233.3	167	n/a	-	AvA_Y_214_2_4_1_matched		2709.419	904.147	3	-1.5	1.5	10	11.44	3.83	3.83	0.28	0.33	0.48	0.48	0	0.1	812	0	9	0.11	46.19	0	DSS	Mono_Y_214_2mM_DSS.xls	2mM
1	KVNEVKNR-K6-155	sp|G0S4F3|NUP82_CHATD	-	monolink	monolink	AvA_Y_214_2_4_2.03079.03079.3_AvA_Y_214_2_4_2.03037.03037.3	710	n/a	-	AvA_Y_214_2_4_2_matched		1140.66	381.228	3	-3.2	3.2	2	10.88	4.26	4.26	0.19	0.52	0.52	0.52	0	0.33	493	0	41.4	0	46	0	DSS	Mono_Y_214_2mM_DSS.xls	2mM
1	SSVGPTSTKKDSSDFDDGAATAGYR-K9-155	sp|G0S4F3|NUP82_CHATD	-	monolink	monolink	AvA_Y_214_2_3_2.06140.06140.3_AvA_Y_214_2_3_2.06133.06133.3	91	n/a	-	AvA_Y_214_2_3_2_matched		2674.232	892.419	3	-2.1	2.1	5	11.5	3.23	3.23	0.26	0.19	0.49	0.49	0	0.1	951	0	8.9	0	45.83	0	DSS	Mono_Y_214_2mM_DSS.xls	2mM
1	LAEKLTDQLDEMGK-K4-155	sp|G0SBQ3|NSP1_CHATD	-	monolink	monolink	AvA_Y_214_2_1_2.08274.08274.3_AvA_Y_214_2_1_2.08248.08248.3	580	n/a	-	AvA_Y_214_2_1_2_matched		1744.891	582.638	3	-1.2	1.2	2	11.01	4.7	4.7	0.15	0.3	0.52	0.52	0	0.19	823	0	16.6	0	45.78	0	DSS	Mono_Y_214_2mM_DSS.xls	2mM
1	SSVGPTSTKKDSSDFDDGAATAGYR-K10-155	sp|G0S4F3|NUP82_CHATD	-	monolink	monolink	AvA_Y_214_2_4_2.05766.05766.3_AvA_Y_214_2_4_2.05745.05745.3	92	n/a	-	AvA_Y_214_2_4_2_matched		2674.231	892.418	3	-2.6	2.6	5	11.51	3.09	3.09	0.23	0.32	0.44	0.44	0	0.09	800	0	9.8	0	45.71	0	DSS	Mono_Y_214_2mM_DSS.xls	2mM
1	IKDVEGTMAAIHNLGR-K2-155	sp|G0SBS8|NU159_CHATD	-	monolink	monolink	AvA_Y_214_2_3_1.09524.09524.3_AvA_Y_214_2_3_1.09482.09482.3	1227	n/a	-	AvA_Y_214_2_3_1_matched		1878.995	627.339	3	-3	3	6	11.51	4.84	4.84	0.31	0.44	0.56	0.56	0	0.18	582	0	48.8	0.05	45.63	0	DSS	Mono_Y_214_2mM_DSS.xls	2mM
1	KLADATYLDQDFGVSTSATNKGFSPDAFDMEVAAACFPTR-K21-156	sp|G0S4F3|NUP82_CHATD	-	monolink	monolink	AvA_Y_214_2_1_2.10302.10302.4_AvA_Y_214_2_1_2.10282.10282.4	243	n/a	-	AvA_Y_214_2_1_2_matched		4470.064	1118.524	4	-0.6	0.6	25	11.31	3.22	3.22	0.19	0.21	0.47	0.47	0	0.06	970	0	3.6	0.11	45.53	0	DSS	Mono_Y_214_2mM_DSS.xls	2mM
1	IKSFAPAWLNEPAPGHK-K2-156	sp|G0S4F3|NUP82_CHATD	-	monolink	monolink	AvA_Y_214_2_2_2.09507.09507.3_AvA_Y_214_2_2_2.09488.09488.3	5	n/a	-	AvA_Y_214_2_2_2_matched		2018.062	673.695	3	-0.5	0.5	8	11.51	3.34	3.34	0.28	0.37	0.56	0.56	0	0.17	667	0	32.4	0	45.31	0	DSS	Mono_Y_214_2mM_DSS.xls	2mM
1	VADVCRQEKVADAPLILNLR-K9-156	sp|G0S0E7|NU120_CHATD	-	monolink	monolink	AvA_Y_214_2_2_2.09696.09696.4_AvA_Y_214_2_2_2.09675.09675.4	106	n/a	-	AvA_Y_214_2_2_2_matched		2435.321	609.838	4	0.2	0.2	10	11.51	4.08	4.08	0.25	0.49	0.7	0.7	0	0.18	506	0	17.6	0.19	45.19	0	DSS	Mono_Y_214_2mM_DSS.xls	2mM
1	WATDLAKYQK-K7-155	sp|G0SBQ3|NSP1_CHATD	-	monolink	monolink	AvA_Y_214_2_4_2.07052.07052.3_AvA_Y_214_2_4_2.07021.07021.3	480	n/a	-	AvA_Y_214_2_4_2_matched		1377.734	460.252	3	2.2	2.2	2	11.48	5.69	5.69	0.21	0.36	0.33	0.33	0	0.17	678	0	23	0	45.09	0	DSS	Mono_Y_214_2mM_DSS.xls	2mM
1	QKDDLEKPDDWVLIEAYDLGDMIDNK-K2-156	sp|G0SBS8|NU159_CHATD	-	monolink	monolink	AvA_Y_214_2_1_1.11118.11118.3_AvA_Y_214_2_1_1.11398.11398.3	1192	n/a	-	AvA_Y_214_2_1_1_matched		3233.547	1078.857	3	4.3	4.3	3	11.35	3.75	3.75	0.23	0.22	0.42	0.42	0	0.08	907	0	14.6	0	44.99	0	DSS	Mono_Y_214_2mM_DSS.xls	2mM
1	DIYVIGEKPR-K8-155	sp|G0S4F3|NUP82_CHATD	-	monolink	monolink	AvA_Y_214_2_4_1.07808.07808.3_AvA_Y_214_2_4_1.07787.07787.3	398	n/a	-	AvA_Y_214_2_4_1_matched		1343.743	448.922	3	-2.4	2.4	2	11.36	2.87	2.87	0.25	0.61	0.7	0.7	0	0.35	244	0	49	0	44.8	0	DSS	Mono_Y_214_2mM_DSS.xls	2mM
1	IIKTPVADDIR-K3-156	sp|G0S4F3|NUP82_CHATD	-	monolink	monolink	AvA_Y_214_2_3_2.08293.08293.3_AvA_Y_214_2_3_2.08252.08252.3	110	n/a	-	AvA_Y_214_2_3_2_matched		1395.793	466.272	3	-3.1	3.1	4	10.57	4.48	4.48	0.17	0.63	0.66	0.66	0	0.3	335	0	30.6	0.18	44.62	0	DSS	Mono_Y_214_2mM_DSS.xls	2mM
1	VYSPPGFGFKHPHR-K10-156	sp|G0S0E7|NU120_CHATD	-	monolink	monolink	AvA_Y_214_2_1_2.07498.07498.4_AvA_Y_214_2_1_2.07458.07458.4	184	n/a	-	AvA_Y_214_2_1_2_matched		1780.903	446.233	4	-1.3	1.3	10	11.51	3.03	3.03	0.28	0.51	0.72	0.72	0	0.26	385	0	31.1	0.3	44.54	0	DSS	Mono_Y_214_2mM_DSS.xls	2mM
1	LNAPTKIEVAGGDDWTQILQASVK-K6-155	sp|G0SAK3|NU145_CHATD	-	monolink	monolink	AvA_Y_214_2_4_1.10052.10052.3_AvA_Y_214_2_4_1.10038.10038.3	167	n/a	-	AvA_Y_214_2_4_1_matched		2708.441	903.822	3	0.4	0.4	2	11.22	3.49	3.49	0.23	0.33	0.48	0.48	0	0.1	751	0	12.6	0.08	44.53	0	DSS	Mono_Y_214_2mM_DSS.xls	2mM
1	KRSATEGGLGDASR-K1-155	sp|G0S0E7|NU120_CHATD	-	monolink	monolink	AvA_Y_214_2_3_1.04236.04236.3_AvA_Y_214_2_3_1.04198.04198.3	161	n/a	-	AvA_Y_214_2_3_1_matched		1558.804	520.609	3	-2.8	2.8	3	11.51	4.27	4.27	0.28	0.36	0.58	0.58	0	0.21	596	0	64	0	44.49	0	DSS	Mono_Y_214_2mM_DSS.xls	2mM
1	RSGEGDKLGAEDGENGAGNDALDTQVTR-K7-156	sp|G0S0E7|NU120_CHATD	-	monolink	monolink	AvA_Y_214_2_2_2.06170.06170.3_AvA_Y_214_2_2_2.06179.06179.3	1085	n/a	-	AvA_Y_214_2_2_2_matched		2987.369	996.797	3	-0.5	0.5	2	11.15	4.01	4.01	0.29	0.28	0.38	0.38	0	0.07	832	0	12	0.1	44.48	0	DSS	Mono_Y_214_2mM_DSS.xls	2mM
1	LRAKEEDLR-K4-156	sp|G0SBS8|NU159_CHATD	-	monolink	monolink	AvA_Y_214_2_3_1.06119.06119.3_AvA_Y_214_2_3_1.06057.06057.3	1249	n/a	-	AvA_Y_214_2_3_1_matched		1284.702	429.242	3	-1.2	1.2	6	11.11	4.45	4.45	0.24	0.47	0.42	0.42	0	0.23	502	0	60.5	0	44.45	0	DSS	Mono_Y_214_2mM_DSS.xls	2mM
1	LKNKTMDEIITR-K4-156	sp|G0SBQ3|NSP1_CHATD	-	monolink	monolink	AvA_Y_214_2_3_1.08086.08086.3_AvA_Y_214_2_3_1.08067.08067.3	465	n/a	-	AvA_Y_214_2_3_1_matched		1616.878	539.967	3	-1.7	1.7	4	11.48	4.21	4.21	0.29	0.45	0.49	0.49	0	0.2	488	0	45.1	0	44.26	0	DSS	Mono_Y_214_2mM_DSS.xls	2mM
1	SSLSSSSSSRPASATADDEKGYR-K20-156	sp|G0S0E7|NU120_CHATD	-	monolink	monolink	AvA_Y_214_2_1_2.05075.05075.3_AvA_Y_214_2_1_2.05030.05030.3	58	n/a	-	AvA_Y_214_2_1_2_matched		2501.153	834.725	3	0.4	0.4	18	11.44	2.85	2.85	0.19	0.23	0.6	0.6	0	0.13	797	0	11.3	0.43	44.02	0	DSS	Mono_Y_214_2mM_DSS.xls	2mM
1	DIYVIGEKPR-K8-156	sp|G0S4F3|NUP82_CHATD	-	monolink	monolink	AvA_Y_214_2_3_2.09316.09316.3_AvA_Y_214_2_3_2.09271.09271.3	398	n/a	-	AvA_Y_214_2_3_2_matched		1344.727	449.25	3	-1.4	1.4	4	11.37	3.31	3.31	0.24	0.55	0.67	0.67	0	0.34	269	0	37.5	0.1	44.01	0	DSS	Mono_Y_214_2mM_DSS.xls	2mM
1	SKTDTEENLAVPR-K2-156	sp|G0SAK3|NU145_CHATD	-	monolink	monolink	AvA_Y_214_2_4_2.06613.06613.3_AvA_Y_214_2_4_2.06589.06589.3	266	n/a	-	AvA_Y_214_2_4_2_matched		1614.81	539.278	3	-0.3	0.3	5	11.42	3.33	3.33	0.25	0.44	0.76	0.76	0	0.29	428	0	33.7	0	43.96	0	DSS	Mono_Y_214_2mM_DSS.xls	2mM
1	SSLSSSSSSRPASATADDEKGYR-K20-155	sp|G0S0E7|NU120_CHATD	-	monolink	monolink	AvA_Y_214_2_3_1.04929.04929.3_AvA_Y_214_2_3_1.05017.05017.3	58	n/a	-	AvA_Y_214_2_3_1_matched		2500.169	834.398	3	-0.1	0.1	8	11.51	2.34	2.34	0.3	0.31	0.56	0.56	0	0.12	673	0	5.7	0.36	43.79	0	DSS	Mono_Y_214_2mM_DSS.xls	2mM
1	KLADATYLDQDFGVSTSATNK-K1-156	sp|G0S4F3|NUP82_CHATD	-	monolink	monolink	AvA_Y_214_2_3_1.10007.10007.3_AvA_Y_214_2_3_1.09991.09991.3	223	n/a	-	AvA_Y_214_2_3_1_matched		2400.165	801.063	3	-1.8	1.8	17	11.51	3.1	3.1	0.33	0.37	0.58	0.58	0	0.14	590	0	35.4	0.09	43.71	0	DSS	Mono_Y_214_2mM_DSS.xls	2mM
1	RDPQEVGKWTVDPSQNNLIR-K8-156	sp|G0S0E7|NU120_CHATD	-	monolink	monolink	AvA_Y_214_2_2_2.08794.08794.3_AvA_Y_214_2_2_2.08771.08771.3	314	n/a	-	AvA_Y_214_2_2_2_matched		2507.276	836.767	3	-0.3	0.3	3	11.46	3.18	3.18	0.27	0.41	0.53	0.53	0	0.13	557	0	31.1	0	43.65	0	DSS	Mono_Y_214_2mM_DSS.xls	2mM
1	KSIGVDDLEDEEEEEEK-K1-156	sp|G0SDQ4|NUP85_CHATD	-	monolink	monolink	AvA_Y_214_2_2_2.08018.08018.3_AvA_Y_214_2_2_2.07980.07980.3	138	n/a	-	AvA_Y_214_2_2_2_matched		2147.944	716.989	3	-1.8	1.8	1	11.51	3.98	3.98	0.23	0.25	0.46	0.46	0	0.14	736	0	28	0.33	43.64	0	DSS	Mono_Y_214_2mM_DSS.xls	2mM
1	KVNEVKNR-K6-156	sp|G0S4F3|NUP82_CHATD	-	monolink	monolink	AvA_Y_214_2_4_1.03998.03998.3_AvA_Y_214_2_4_1.03924.03924.3	710	n/a	-	AvA_Y_214_2_4_1_matched		1141.643	381.555	3	-2.4	2.4	2	11.39	4.06	4.06	0.22	0.45	0.43	0.43	0	0.27	420	0	66.4	0	43.63	0	DSS	Mono_Y_214_2mM_DSS.xls	2mM
1	KLADATYLDQDFGVSTSATNK-K1-155	sp|G0S4F3|NUP82_CHATD	-	monolink	monolink	AvA_Y_214_2_2_2.08710.08710.3_AvA_Y_214_2_2_2.08692.08692.3	223	n/a	-	AvA_Y_214_2_2_2_matched		2399.185	800.736	3	-1.1	1.1	2	11.51	2.8	2.8	0.28	0.31	0.55	0.55	0	0.13	669	0	15.5	0.16	43.62	0	DSS	Mono_Y_214_2mM_DSS.xls	2mM
1	VYSPPGFGFKHPHR-K10-155	sp|G0S0E7|NU120_CHATD	-	monolink	monolink	AvA_Y_214_2_4_2.06694.06694.4_AvA_Y_214_2_4_2.06680.06680.4	184	n/a	-	AvA_Y_214_2_4_2_matched		1779.918	445.987	4	-2.4	2.4	8	11.51	3.45	3.45	0.25	0.45	0.72	0.72	0	0.26	408	0	36	0.23	43.6	0	DSS	Mono_Y_214_2mM_DSS.xls	2mM
1	VGDDTEESTPASQMPSLKIPSEIRK-K18-156	sp|G0S4F3|NUP82_CHATD	-	monolink	monolink	AvA_Y_214_2_2_1.08772.08772.3_AvA_Y_214_2_2_1.08750.08750.3	845	n/a	-	AvA_Y_214_2_2_1_matched		2870.42	957.814	3	-0.7	0.7	8	11.49	2.16	2.16	0.29	0.27	0.49	0.49	0	0.1	734	0	8.2	0.08	43.57	0	DSS	Mono_Y_214_2mM_DSS.xls	2mM
1	IKDVEGTMAAIHNLGR-K2-156	sp|G0SBS8|NU159_CHATD	-	monolink	monolink	AvA_Y_214_2_1_2.09048.09048.3_AvA_Y_214_2_1_2.09026.09026.3	1227	n/a	-	AvA_Y_214_2_1_2_matched		1879.982	627.669	3	-0.2	0.2	9	11.51	3.41	3.41	0.27	0.5	0.6	0.6	0	0.19	397	0	54.9	0.26	43.51	0	DSS	Mono_Y_214_2mM_DSS.xls	2mM
1	ESALVDAVKAR-K9-156	sp|G0S4F3|NUP82_CHATD	-	monolink	monolink	AvA_Y_214_2_3_1.08716.08716.3_AvA_Y_214_2_3_1.08713.08713.3	873	n/a	-	AvA_Y_214_2_3_1_matched		1313.716	438.913	3	-2.3	2.3	10	11.51	3.73	3.73	0.26	0.42	0.62	0.62	0	0.28	417	0	46.7	0.13	43.48	0	DSS	Mono_Y_214_2mM_DSS.xls	2mM
1	MQKFSTAVRQEQGQQTPR-K3-156	sp|G0S0E7|NU120_CHATD	-	monolink	monolink	AvA_Y_214_2_3_2.06864.06864.4_AvA_Y_214_2_3_2.06825.06825.4	1203	n/a	-	AvA_Y_214_2_3_2_matched		2275.138	569.792	4	-0.1	0.1	6	11.34	5.66	5.66	0.33	0.19	0.37	0.37	0	0.1	822	0	34.3	0	43.45	0	DSS	Mono_Y_214_2mM_DSS.xls	2mM
1	FAEGKDTSFGDSLFGSSTGSNR-K5-156	sp|G0SDQ4|NUP85_CHATD	-	monolink	monolink	AvA_Y_214_2_2_1.09507.09507.3_AvA_Y_214_2_2_1.09487.09487.3	543	n/a	-	AvA_Y_214_2_2_1_matched		2422.093	808.372	3	0.4	0.4	36	11.51	3.69	3.69	0.31	0.29	0.45	0.45	0	0.1	691	0	15.9	0	43.41	0	DSS	Mono_Y_214_2mM_DSS.xls	2mM
1	EQAAKVMEWDR-K5-156	sp|G0SBQ3|NSP1_CHATD	-	monolink	monolink	AvA_Y_214_2_4_2.08117.08117.3_AvA_Y_214_2_4_2.08082.08082.3	491	n/a	-	AvA_Y_214_2_4_2_matched		1517.716	506.913	3	-1.9	1.9	2	11.5	3.99	3.99	0.25	0.37	0.57	0.57	0	0.26	485	0	41.3	0	43.32	0	DSS	Mono_Y_214_2mM_DSS.xls	2mM
1	IDLLAKGQGSER-K6-156	sp|G0S4F3|NUP82_CHATD	-	monolink	monolink	AvA_Y_214_2_4_2.08230.08230.3_AvA_Y_214_2_4_2.08194.08194.3	543	n/a	-	AvA_Y_214_2_4_2_matched		1441.774	481.599	3	-2.6	2.6	2	9.35	4.24	4.24	0.17	0.59	0.48	0.48	0	0.2	521	0	31.2	0	43.3	0	DSS	Mono_Y_214_2mM_DSS.xls	2mM
1	LALQFAQTSNQDSASIKTEMLSR-K17-156	sp|G0S0E7|NU120_CHATD	-	monolink	monolink	AvA_Y_214_2_2_2.10014.10014.3_AvA_Y_214_2_2_2.10011.10011.3	964	n/a	-	AvA_Y_214_2_2_2_matched		2694.353	899.125	3	-0.2	0.2	5	11.48	3.69	3.69	0.24	0.25	0.41	0.41	0	0.09	746	0	15.7	0	43.11	0	DSS	Mono_Y_214_2mM_DSS.xls	2mM
1	AAIGLSIPLKHVDR-K10-155	sp|G0S0E7|NU120_CHATD	-	monolink	monolink	AvA_Y_214_2_3_1.09608.09608.3_AvA_Y_214_2_3_1.09567.09567.3	900	n/a	-	AvA_Y_214_2_3_1_matched		1643.972	548.998	3	-1.5	1.5	6	11.51	2.29	2.29	0.38	0.47	0.87	0.87	0	0.31	304	0	32.4	0	43.02	0	DSS	Mono_Y_214_2mM_DSS.xls	2mM
1	IDLLAKGQGSERDR-K6-155	sp|G0S4F3|NUP82_CHATD	-	monolink	monolink	AvA_Y_214_2_3_2.07283.07283.3_AvA_Y_214_2_3_2.07262.07262.3	543	n/a	-	AvA_Y_214_2_3_2_matched		1711.919	571.648	3	-2.4	2.4	1	11.48	2	2	0.3	0.38	0.79	0.79	0	0.28	443	0	29.3	0.24	43.01	0	DSS	Mono_Y_214_2mM_DSS.xls	2mM
1	LRKSIGVDDLEDEEEEEEK-K3-155	sp|G0SDQ4|NUP85_CHATD	-	monolink	monolink	AvA_Y_214_2_2_1.07144.07144.3_AvA_Y_214_2_2_1.07122.07122.3	138	n/a	-	AvA_Y_214_2_2_1_matched		2416.145	806.389	3	-2.6	2.6	1	11.5	4.16	4.16	0.25	0.18	0.46	0.46	0	0.12	791	0	21.6	0.09	42.99	0	DSS	Mono_Y_214_2mM_DSS.xls	2mM
1	TINKMTSMAEKR-K4-156	sp|G0SBS8|NU159_CHATD	-	monolink	monolink	AvA_Y_214_2_3_1.07184.07184.3_AvA_Y_214_2_3_1.07142.07142.3	1339	n/a	-	AvA_Y_214_2_3_1_matched		1564.794	522.606	3	-0.7	0.7	7	10.86	1.39	1.39	0.16	0.71	0.66	0.66	0	0.28	142	0	44.1	0.23	42.96	0	DSS	Mono_Y_214_2mM_DSS.xls	2mM
1	ASPFEKAYWLATLALQLHHTR-K6-156	sp|G0SDQ4|NUP85_CHATD	-	monolink	monolink	AvA_Y_214_2_2_2.11738.11738.4_AvA_Y_214_2_2_2.11732.11732.4	387	n/a	-	AvA_Y_214_2_2_2_matched		2608.38	653.103	4	0	0	3	11.51	3.83	3.83	0.31	0.48	0.41	0.41	0	0.1	437	0	19.2	0.2	42.87	0	DSS	Mono_Y_214_2mM_DSS.xls	2mM
1	NRIHTITGDDLSDDPPVSEDQLIKQR-K24-156	sp|G0S4F3|NUP82_CHATD	-	monolink	monolink	AvA_Y_214_2_1_2.07662.07662.4_AvA_Y_214_2_1_2.07641.07641.4	734	n/a	-	AvA_Y_214_2_1_2_matched		3117.56	780.398	4	0.6	0.6	4	11.5	3.07	3.07	0.28	0.38	0.37	0.37	0	0.07	578	0	10.5	0.21	42.8	0	DSS	Mono_Y_214_2mM_DSS.xls	2mM
1	AAIGLSIPLKHVDR-K10-156	sp|G0S0E7|NU120_CHATD	-	monolink	monolink	AvA_Y_214_2_3_2.09874.09874.3_AvA_Y_214_2_3_2.09837.09837.3	900	n/a	-	AvA_Y_214_2_3_2_matched		1644.957	549.327	3	0.1	0.1	6	11.51	2.36	2.36	0.32	0.41	0.87	0.87	0	0.31	347	0	43.1	0	42.49	0	DSS	Mono_Y_214_2mM_DSS.xls	2mM
1	LTDQLDEMGKDLAK-K10-155	sp|G0SBQ3|NSP1_CHATD	-	monolink	monolink	AvA_Y_214_2_3_2.08623.08623.3_AvA_Y_214_2_3_2.08539.08539.3	590	n/a	-	AvA_Y_214_2_3_2_matched		1730.873	577.966	3	-2.7	2.7	2	11.51	4.29	4.29	0.29	0.26	0.36	0.36	0	0.13	653	0	23.7	0	42.33	0	DSS	Mono_Y_214_2mM_DSS.xls	2mM
1	GFVKWPYEQR-K4-155	sp|G0SAK3|NU145_CHATD	-	monolink	monolink	AvA_Y_214_2_4_1.08531.08531.3_AvA_Y_214_2_4_1.08502.08502.3	258	n/a	-	AvA_Y_214_2_4_1_matched		1463.756	488.926	3	-1.3	1.3	4	10.1	2.88	2.88	0.15	0.54	0.75	0.75	0	0.37	316	0	31	0	42.29	0	DSS	Mono_Y_214_2mM_DSS.xls	2mM
1	LRLGLAKDLAR-K7-156	sp|G0SDQ4|NUP85_CHATD	-	monolink	monolink	AvA_Y_214_2_3_1.09377.09377.3_AvA_Y_214_2_3_1.09317.09317.3	1154	n/a	-	AvA_Y_214_2_3_1_matched		1380.844	461.289	3	-0.7	0.7	10	11.44	4.42	4.42	0.18	0.37	0.53	0.53	0	0.24	456	0	28.5	0.15	42.18	0	DSS	Mono_Y_214_2mM_DSS.xls	2mM
1	ALNESGAVWEMKDR-K12-155	sp|G0SAK3|NU145_CHATD	-	monolink	monolink	AvA_Y_214_2_4_1.07991.07991.3_AvA_Y_214_2_4_1.07943.07943.3	208	n/a	-	AvA_Y_214_2_4_1_matched		1759.854	587.626	3	-2.3	2.3	3	11.37	3.98	3.98	0.27	0.25	0.52	0.52	0	0.19	631	0	16.8	0.16	42.17	0	DSS	Mono_Y_214_2mM_DSS.xls	2mM
1	TKNLATASSIYYRK-K2-155	sp|G0S0E7|NU120_CHATD	-	monolink	monolink	AvA_Y_214_2_4_2.06434.06434.3_AvA_Y_214_2_4_2.06412.06412.3	63	n/a	-	AvA_Y_214_2_4_2_matched		1769.966	590.996	3	-2	2	5	11.5	3.97	3.97	0.22	0.43	0.36	0.36	0	0.13	448	0	33.7	0	42.17	0	DSS	Mono_Y_214_2mM_DSS.xls	2mM
1	MAQVMSLLERESALVDAVKAR-K19-155	sp|G0S4F3|NUP82_CHATD	-	monolink	monolink	AvA_Y_214_2_2_2.10727.10727.3_AvA_Y_214_2_2_2.10725.10725.3	873	n/a	-	AvA_Y_214_2_2_2_matched		2471.323	824.782	3	-1.3	1.3	3	10.49	2.58	2.58	0.22	0.35	0.44	0.44	0	0.1	669	0	15	0	42.16	0	DSS	Mono_Y_214_2mM_DSS.xls	2mM
1	MQKFSTAVRQEQGQQTPR-K3-155	sp|G0S0E7|NU120_CHATD	-	monolink	monolink	AvA_Y_214_2_3_1.06292.06292.4_AvA_Y_214_2_3_1.06249.06249.4	1203	n/a	-	AvA_Y_214_2_3_1_matched		2274.149	569.545	4	-2.9	2.9	7	11.51	3.71	3.71	0.3	0.41	0.3	0.3	0	0.08	499	0	21.5	0	42.14	0	DSS	Mono_Y_214_2mM_DSS.xls	2mM
1	TINKMTSMAEKR-K4-155	sp|G0SBS8|NU159_CHATD	-	monolink	monolink	AvA_Y_214_2_3_1.06351.06351.3_AvA_Y_214_2_3_1.06308.06308.3	1339	n/a	-	AvA_Y_214_2_3_1_matched		1563.81	522.278	3	-2.1	2.1	7	11.48	1.67	1.67	0.22	0.59	0.66	0.66	0	0.27	156	0	41.3	0	42.12	0	DSS	Mono_Y_214_2mM_DSS.xls	2mM
1	SKTDTEENLAVPR-K2-155	sp|G0SAK3|NU145_CHATD	-	monolink	monolink	AvA_Y_214_2_4_1.06092.06092.3_AvA_Y_214_2_4_1.06055.06055.3	266	n/a	-	AvA_Y_214_2_4_1_matched		1613.824	538.949	3	-2.2	2.2	8	11.51	3.22	3.22	0.38	0.34	0.73	0.73	0	0.28	423	0	30.2	0	42.1	0	DSS	Mono_Y_214_2mM_DSS.xls	2mM
1	ALNESGAVWEMKDR-K12-156	sp|G0SAK3|NU145_CHATD	-	monolink	monolink	AvA_Y_214_2_3_2.09412.09412.3_AvA_Y_214_2_3_2.09370.09370.3	208	n/a	-	AvA_Y_214_2_3_2_matched		1760.839	587.954	3	-1	1	5	11.23	3.21	3.21	0.23	0.32	0.55	0.55	0	0.2	542	0	13.8	0	41.71	0	DSS	Mono_Y_214_2mM_DSS.xls	2mM
1	RFAEGKDTSFGDSLFGSSTGSNR-K6-156	sp|G0SDQ4|NUP85_CHATD	-	monolink	monolink	AvA_Y_214_2_3_1.09862.09862.4_AvA_Y_214_2_3_1.09825.09825.4	543	n/a	-	AvA_Y_214_2_3_1_matched		2578.191	645.555	4	-1.1	1.1	10	11.34	3.57	3.57	0.16	0.33	0.27	0.27	0	0.06	614	0	8.4	0	41.57	0	DSS	Mono_Y_214_2mM_DSS.xls	2mM
1	IDLLAKGQGSERDR-K6-156	sp|G0S4F3|NUP82_CHATD	-	monolink	monolink	AvA_Y_214_2_4_2.07652.07652.3_AvA_Y_214_2_4_2.07566.07566.3	543	n/a	-	AvA_Y_214_2_4_2_matched		1712.904	571.976	3	-1	1	9	11.35	2.06	2.06	0.28	0.35	0.8	0.8	0	0.29	409	0	24	0.2	41.47	0	DSS	Mono_Y_214_2mM_DSS.xls	2mM
1	FAEGKDTSFGDSLFGSSTGSNR-K5-155	sp|G0SDQ4|NUP85_CHATD	-	monolink	monolink	AvA_Y_214_2_3_1.09905.09905.3_AvA_Y_214_2_3_1.09885.09885.3	543	n/a	-	AvA_Y_214_2_3_1_matched		2421.104	808.043	3	-2.5	2.5	5	11.51	3.36	3.36	0.3	0.24	0.43	0.43	0	0.1	639	0	11.7	0.2	41.41	0	DSS	Mono_Y_214_2mM_DSS.xls	2mM
1	QKDDLEKPDDWVLIEAYDLGDMIDNK-K7-155	sp|G0SBS8|NU159_CHATD	-	monolink	monolink	AvA_Y_214_2_2_1.11219.11219.4_AvA_Y_214_2_2_1.11210.11210.4	1197	n/a	-	AvA_Y_214_2_2_1_matched		3232.553	809.146	4	0.7	0.7	4	11.32	3.85	3.85	0.28	0.19	0.56	0.56	0	0.11	716	0	7	0	41.39	0	DSS	Mono_Y_214_2mM_DSS.xls	2mM
1	AKMAQVMSLLER-K2-155	sp|G0S4F3|NUP82_CHATD	-	monolink	monolink	AvA_Y_214_2_3_1.10940.10940.3_AvA_Y_214_2_3_1.10927.10927.3	854	n/a	-	AvA_Y_214_2_3_1_matched		1530.824	511.283	3	-2.5	2.5	2	11.2	4.04	4.04	0.23	0.29	0.52	0.52	0	0.22	536	0	22.9	0	41.22	0	DSS	Mono_Y_214_2mM_DSS.xls	2mM
1	EGMPAKMKGEDVIR-K6-156	sp|G0SDQ4|NUP85_CHATD	-	monolink	monolink	AvA_Y_214_2_3_1.07885.07885.3_AvA_Y_214_2_3_1.07857.07857.3	1138	n/a	-	AvA_Y_214_2_3_1_matched		1715.861	572.962	3	1.6	1.6	4	10.9	1.18	1.18	0.17	0.55	0.71	0.71	0	0.25	240	0	9.4	0	41.21	0	DSS	Mono_Y_214_2mM_DSS.xls	2mM
1	LSMYTAEEKR-K9-155	sp|G0SBS8|NU159_CHATD	-	monolink	monolink	AvA_Y_214_2_4_2.06202.06202.3_AvA_Y_214_2_4_2.06169.06169.3	1446	n/a	-	AvA_Y_214_2_4_2_matched		1381.69	461.571	3	-2.1	2.1	3	11.51	3.3	3.3	0.28	0.34	0.48	0.48	0	0.24	418	0	39	0	41.19	0	DSS	Mono_Y_214_2mM_DSS.xls	2mM
1	QKDDLEKPDDWVLIEAYDLGDMIDNK-K2-155	sp|G0SBS8|NU159_CHATD	-	monolink	monolink	AvA_Y_214_2_1_2.11062.11062.3_AvA_Y_214_2_1_2.11063.11063.3	1192	n/a	-	AvA_Y_214_2_1_2_matched		3232.552	1078.525	3	0.6	0.6	3	10.39	2.7	2.7	0.15	0.3	0.31	0.31	0	0.06	729	0	9.8	0	41.17	0	DSS	Mono_Y_214_2mM_DSS.xls	2mM
1	IIKTPVADDIR-K3-155	sp|G0S4F3|NUP82_CHATD	-	monolink	monolink	AvA_Y_214_2_3_1.07651.07651.3_AvA_Y_214_2_3_1.07625.07625.3	110	n/a	-	AvA_Y_214_2_3_1_matched		1394.812	465.945	3	-2.4	2.4	6	10.57	3.63	3.63	0.18	0.44	0.6	0.6	0	0.27	383	0	26	0.27	41.13	0	DSS	Mono_Y_214_2mM_DSS.xls	2mM
1	KCEALQGELR-K1-156	sp|G0S4F3|NUP82_CHATD	-	monolink	monolink	AvA_Y_214_2_4_1.06716.06716.3_AvA_Y_214_2_4_1.06678.06678.3	691	n/a	-	AvA_Y_214_2_4_1_matched		1358.687	453.904	3	0.5	0.5	2	11.2	2.52	2.52	0.19	0.33	0.69	0.69	0	0.34	394	0	37	0.59	41.1	0	DSS	Mono_Y_214_2mM_DSS.xls	2mM
1	LLTEAEEALTVLKAK-K13-155	sp|G0SBS8|NU159_CHATD	-	monolink	monolink	AvA_Y_214_2_2_1.10241.10241.3_AvA_Y_214_2_2_1.10222.10222.3	1307	n/a	-	AvA_Y_214_2_2_1_matched		1783.033	595.352	3	-1.5	1.5	2	11.43	2.69	2.69	0.24	0.44	0.55	0.55	0	0.18	344	0	22.9	0	40.97	0	DSS	Mono_Y_214_2mM_DSS.xls	2mM
1	KHTLEQYAKQDMEAAELLGK-K1-155	sp|G0SDQ4|NUP85_CHATD	-	monolink	monolink	AvA_Y_214_2_2_1.08789.08789.4_AvA_Y_214_2_2_1.08901.08901.4	923	n/a	-	AvA_Y_214_2_2_1_matched		2457.254	615.321	4	-2	2	1	11.46	3.55	3.55	0.15	0.25	0.39	0.39	0	0.1	632	0	5.1	0.25	40.95	0	DSS	Mono_Y_214_2mM_DSS.xls	2mM
1	KAAIGLSIPLKHVDR-K11-156	sp|G0S0E7|NU120_CHATD	-	monolink	monolink	AvA_Y_214_2_3_1.09340.09340.3_AvA_Y_214_2_3_1.09295.09295.3	900	n/a	-	AvA_Y_214_2_3_1_matched		1773.05	592.025	3	-0.5	0.5	5	11.51	2.19	2.19	0.34	0.38	0.61	0.61	0	0.2	367	0	47.1	0.15	40.94	0	DSS	Mono_Y_214_2mM_DSS.xls	2mM
1	LADATYLDQDFGVSTSATNKGFSPDAFDMEVAAACFPTR-K20-156	sp|G0S4F3|NUP82_CHATD	-	monolink	monolink	AvA_Y_214_2_1_2.12026.12026.4_AvA_Y_214_2_1_2.12152.12152.4	243	n/a	-	AvA_Y_214_2_1_2_matched		4341.979	1086.503	4	1.7	1.7	31	9.94	2.86	2.86	0.11	0.21	0.33	0.33	0	0.04	871	0	3.2	0	40.62	0	DSS	Mono_Y_214_2mM_DSS.xls	2mM
1	SGDIDVLESQMRKLR-K13-156	sp|G0SBS8|NU159_CHATD	-	monolink	monolink	AvA_Y_214_2_3_2.07507.07507.4_AvA_Y_214_2_3_2.07487.07487.4	1360	n/a	-	AvA_Y_214_2_3_2_matched		1901.987	476.504	4	-0.7	0.7	5	11.51	3.19	3.19	0.28	0.4	0.71	0.71	0	0.24	311	0	20.4	0	40.5	0	DSS	Mono_Y_214_2mM_DSS.xls	2mM
1	LFAPAADDGTATVPLAYGKK-K19-155	sp|G0S4F3|NUP82_CHATD	-	monolink	monolink	AvA_Y_214_2_2_2.08711.08711.3_AvA_Y_214_2_2_2.08708.08708.3	39	n/a	-	AvA_Y_214_2_2_2_matched		2160.148	721.057	3	-0.4	0.4	5	11.51	2.16	2.16	0.3	0.36	0.55	0.55	0	0.14	418	0	15.8	0.3	40.44	0	DSS	Mono_Y_214_2mM_DSS.xls	2mM
1	KAAIGLSIPLK-K1-156	sp|G0S0E7|NU120_CHATD	-	monolink	monolink	AvA_Y_214_2_3_2.10139.10139.3_AvA_Y_214_2_3_2.10099.10099.3	890	n/a	-	AvA_Y_214_2_3_2_matched		1265.793	422.939	3	-2.1	2.1	1	11.2	2.84	2.84	0.29	0.27	0.5	0.5	0	0.23	486	0	30.6	0	40.29	0	DSS	Mono_Y_214_2mM_DSS.xls	2mM
1	WPYEQRSKTDTEENLAVPR-K8-156	sp|G0SAK3|NU145_CHATD	-	monolink	monolink	AvA_Y_214_2_2_1.07809.07809.4_AvA_Y_214_2_2_1.07751.07751.4	266	n/a	-	AvA_Y_214_2_2_1_matched		2474.201	619.558	4	-2.6	2.6	3	11.51	3.62	3.62	0.18	0.23	0.42	0.42	0	0.11	596	0	16.8	0	40.29	0	DSS	Mono_Y_214_2mM_DSS.xls	2mM
1	TKNLATASSIYYR-K2-156	sp|G0S0E7|NU120_CHATD	-	monolink	monolink	AvA_Y_214_2_4_1.07928.07928.3_AvA_Y_214_2_4_1.07886.07886.3	63	n/a	-	AvA_Y_214_2_4_1_matched		1642.854	548.626	3	-1.7	1.7	6	11.48	3.85	3.85	0.26	0.34	0.38	0.38	0	0.15	429	0	38.8	0	40.25	0	DSS	Mono_Y_214_2mM_DSS.xls	2mM
1	ASPFEKAYWLATLALQLHHTR-K6-155	sp|G0SDQ4|NUP85_CHATD	-	monolink	monolink	AvA_Y_214_2_2_1.11463.11463.4_AvA_Y_214_2_2_1.11459.11459.4	387	n/a	-	AvA_Y_214_2_2_1_matched		2607.397	652.857	4	-0.5	0.5	2	11.5	2.68	2.68	0.27	0.48	0.4	0.4	0	0.09	301	0	12.2	0.27	40.22	0	DSS	Mono_Y_214_2mM_DSS.xls	2mM
1	SSLSSSSSSRPASATADDEKGYRTK-K20-155	sp|G0S0E7|NU120_CHATD	-	monolink	monolink	AvA_Y_214_2_3_1.04490.04490.3_AvA_Y_214_2_3_1.04472.04472.3	58	n/a	-	AvA_Y_214_2_3_1_matched		2729.307	910.777	3	-2.1	2.1	49	11.03	2.49	2.49	0.31	0.21	0.46	0.46	0	0.09	657	0	10.4	0	40.11	0	DSS	Mono_Y_214_2mM_DSS.xls	2mM
1	VPDDSILSSSPAPSTPDKSR-K18-156	sp|G0SDQ4|NUP85_CHATD	-	monolink	monolink	AvA_Y_214_2_3_1.08192.08192.3_AvA_Y_214_2_3_1.08152.08152.3	21	n/a	-	AvA_Y_214_2_3_1_matched		2211.087	738.037	3	-1.5	1.5	8	11.49	2	2	0.2	0.25	0.49	0.49	0	0.12	556	0	20.6	0.09	39.98	0	DSS	Mono_Y_214_2mM_DSS.xls	2mM
1	SGKGIAESICSVIGSTTTLDR-K3-155	sp|G0S0E7|NU120_CHATD	-	monolink	monolink	AvA_Y_214_2_3_2.10696.10696.3_AvA_Y_214_2_3_2.10693.10693.3	494	n/a	-	AvA_Y_214_2_3_2_matched		2306.179	769.734	3	-0.7	0.7	9	11.51	2.22	2.22	0.31	0.33	0.43	0.43	0	0.1	441	0	32.1	0.16	39.8	0	DSS	Mono_Y_214_2mM_DSS.xls	2mM
1	LLDSESAGDKKARPSSSSEEDQQLLER-K11-156	sp|G0S0E7|NU120_CHATD	-	monolink	monolink	AvA_Y_214_2_2_1.06254.06254.4_AvA_Y_214_2_2_1.06219.06219.4	1184	n/a	-	AvA_Y_214_2_2_1_matched		3130.525	783.639	4	-0.5	0.5	9	11.4	2.72	2.72	0.17	0.16	0.51	0.51	0	0.1	677	0	6.3	0.41	39.8	0	DSS	Mono_Y_214_2mM_DSS.xls	2mM
1	WGDLAQLKESWESRPSR-K8-156	sp|G0S4F3|NUP82_CHATD	-	monolink	monolink	AvA_Y_214_2_3_2.10612.10612.4_AvA_Y_214_2_3_2.10590.10590.4	73	n/a	-	AvA_Y_214_2_3_2_matched		2200.094	551.031	4	1.2	1.2	5	11.51	2.63	2.63	0.22	0.35	0.6	0.6	0	0.18	373	0	18.5	0	39.7	0	DSS	Mono_Y_214_2mM_DSS.xls	2mM
1	GSKPDDPLTQIVR-K3-156	sp|G0SBQ3|NSP1_CHATD	-	monolink	monolink	AvA_Y_214_2_3_2.09788.09788.3_AvA_Y_214_2_3_2.09755.09755.3	611	n/a	-	AvA_Y_214_2_3_2_matched		1580.839	527.954	3	-1.4	1.4	7	11.47	2.94	2.94	0.25	0.35	0.43	0.43	0	0.17	383	0	21	0	39.69	0	DSS	Mono_Y_214_2mM_DSS.xls	2mM
1	ELDELYAKQMGSAAGEQAAGPDQERER-K8-155	sp|G0SBQ3|NSP1_CHATD	-	monolink	monolink	AvA_Y_214_2_3_2.07784.07784.3_AvA_Y_214_2_3_2.07767.07767.3	554	n/a	-	AvA_Y_214_2_3_2_matched		3103.443	1035.489	3	-3.4	3.4	6	11.51	1.17	1.17	0.37	0.28	0.67	0.67	0	0.12	477	0	6	0.14	39.66	0	DSS	Mono_Y_214_2mM_DSS.xls	2mM
1	TKNLATASSIYYR-K2-155	sp|G0S0E7|NU120_CHATD	-	monolink	monolink	AvA_Y_214_2_4_2.07149.07149.3_AvA_Y_214_2_4_2.07125.07125.3	63	n/a	-	AvA_Y_214_2_4_2_matched		1641.877	548.3	3	1.3	1.3	4	11.5	3.26	3.26	0.27	0.3	0.34	0.34	0	0.13	452	0	38.5	0	39.65	0	DSS	Mono_Y_214_2mM_DSS.xls	2mM
1	KDSSDFDDGAATAGYR-K1-156	sp|G0S4F3|NUP82_CHATD	-	monolink	monolink	AvA_Y_214_2_4_1.06520.06520.3_AvA_Y_214_2_4_1.06503.06503.3	92	n/a	-	AvA_Y_214_2_4_1_matched		1830.79	611.271	3	-0.3	0.3	3	11.5	2.84	2.84	0.3	0.23	0.49	0.49	0	0.15	518	0	50.8	0	39.59	0	DSS	Mono_Y_214_2mM_DSS.xls	2mM
1	MIKEINDMSNTLSK-K3-156	sp|G0SBQ3|NSP1_CHATD	-	monolink	monolink	AvA_Y_214_2_3_2.08882.08882.3_AvA_Y_214_2_3_2.08827.08827.3	597	n/a	-	AvA_Y_214_2_3_2_matched		1778.879	593.968	3	-0.1	0.1	3	11.37	2.78	2.78	0.17	0.35	0.48	0.48	0	0.17	392	0	26.3	0	39.56	0	DSS	Mono_Y_214_2mM_DSS.xls	2mM
1	KKLSMYTAEEK-K2-156	sp|G0SBS8|NU159_CHATD	-	monolink	monolink	AvA_Y_214_2_3_1.06867.06867.3_AvA_Y_214_2_3_1.06807.06807.3	1437	n/a	-	AvA_Y_214_2_3_1_matched		1482.761	495.261	3	-2	2	1	11.47	3.42	3.42	0.23	0.26	0.43	0.43	0	0.2	431	0	31	0.4	39.07	0	DSS	Mono_Y_214_2mM_DSS.xls	2mM
1	GLLAATGTPSPTKK-K13-155	sp|G0SBS8|NU159_CHATD	-	monolink	monolink	AvA_Y_214_2_4_1.06489.06489.3_AvA_Y_214_2_4_1.06469.06469.3	1435	n/a	-	AvA_Y_214_2_4_1_matched		1495.86	499.628	3	-2	2	1	11.35	2.81	2.81	0.24	0.27	0.45	0.45	0	0.16	449	0	12.8	0	38.93	0	DSS	Mono_Y_214_2mM_DSS.xls	2mM
1	LLDSESAGDKK-K10-156	sp|G0S0E7|NU120_CHATD	-	monolink	monolink	AvA_Y_214_2_4_1.05853.05853.3_AvA_Y_214_2_4_1.05806.05806.3	1183	n/a	-	AvA_Y_214_2_4_1_matched		1317.665	440.23	3	-0.8	0.8	4	11.27	2.59	2.59	0.21	0.37	0.38	0.38	0	0.17	335	0	20.2	0	38.91	0	DSS	Mono_Y_214_2mM_DSS.xls	2mM
1	LLSDRKHTLEQYAK-K6-156	sp|G0SDQ4|NUP85_CHATD	-	monolink	monolink	AvA_Y_214_2_2_1.06556.06556.4_AvA_Y_214_2_2_1.06534.06534.4	923	n/a	-	AvA_Y_214_2_2_1_matched		1856.997	465.257	4	-1.3	1.3	9	11.51	1.62	1.62	0.23	0.45	0.63	0.63	0	0.22	165	0	17.3	0	38.75	0	DSS	Mono_Y_214_2mM_DSS.xls	2mM
1	RLEEIKTLR-K6-156	sp|G0S4F3|NUP82_CHATD	-	monolink	monolink	AvA_Y_214_2_3_2.07346.07346.3_AvA_Y_214_2_3_2.07327.07327.3	812	n/a	-	AvA_Y_214_2_3_2_matched		1312.768	438.597	3	-2.3	2.3	4	9.53	4.09	4.09	0.13	0.44	0.51	0.51	0	0.28	360	0	25.9	0	38.68	0	DSS	Mono_Y_214_2mM_DSS.xls	2mM
1	LLTEAEEALTVLKAK-K13-156	sp|G0SBS8|NU159_CHATD	-	monolink	monolink	AvA_Y_214_2_2_2.10662.10662.3_AvA_Y_214_2_2_2.10641.10641.3	1307	n/a	-	AvA_Y_214_2_2_2_matched		1784.018	595.68	3	-0.4	0.4	7	11.5	2.52	2.52	0.26	0.29	0.46	0.46	0	0.15	395	0	23.6	0	38.66	0	DSS	Mono_Y_214_2mM_DSS.xls	2mM
1	IHTITGDDLSDDPPVSEDQLIKQR-K22-155	sp|G0S4F3|NUP82_CHATD	-	monolink	monolink	AvA_Y_214_2_3_2.08271.08271.3_AvA_Y_214_2_3_2.08255.08255.3	734	n/a	-	AvA_Y_214_2_3_2_matched		2846.421	949.815	3	-3.8	3.8	8	11.5	1.67	1.67	0.34	0.3	0.54	0.54	0	0.11	396	0	11.4	0.04	38.58	0	DSS	Mono_Y_214_2mM_DSS.xls	2mM
1	IQKLYTSTYEAER-K3-155	sp|G0SBQ3|NSP1_CHATD	-	monolink	monolink	AvA_Y_214_2_3_2.07163.07163.3_AvA_Y_214_2_3_2.07208.07208.3	508	n/a	-	AvA_Y_214_2_3_2_matched		1755.901	586.308	3	-2.7	2.7	2	10.62	3.06	3.06	0.16	0.32	0.35	0.35	0	0.13	475	0	27.2	0	38.36	0	DSS	Mono_Y_214_2mM_DSS.xls	2mM
1	GTNDEEYSQTGSKR-K13-155	sp|G0S0E7|NU120_CHATD	-	monolink	monolink	AvA_Y_214_2_4_2.03980.03980.3_AvA_Y_214_2_4_2.03939.03939.3	1149	n/a	-	AvA_Y_214_2_4_2_matched		1725.782	576.268	3	-0.5	0.5	2	11.5	2.73	2.73	0.25	0.3	0.25	0.25	0	0.09	417	0	20.7	0	38.29	0	DSS	Mono_Y_214_2mM_DSS.xls	2mM
1	KNLFAAVSGER-K1-156	sp|G0SDQ4|NUP85_CHATD	-	monolink	monolink	AvA_Y_214_2_4_2.09031.09031.3_AvA_Y_214_2_4_2.08971.08971.3	105	n/a	-	AvA_Y_214_2_4_2_matched		1346.716	449.913	3	-2.7	2.7	1	10.31	3.17	3.17	0.28	0.27	0.31	0.31	0	0.14	531	0	17.8	0	38.2	0	DSS	Mono_Y_214_2mM_DSS.xls	2mM
1	VAAAQKAAGSMGANVPGTETDAAESFYR-K6-155	sp|G0SBQ3|NSP1_CHATD	-	monolink	monolink	AvA_Y_214_2_2_1.07869.07869.3_AvA_Y_214_2_2_1.07917.07917.3	649	n/a	-	AvA_Y_214_2_2_1_matched		2924.39	975.804	3	-3.2	3.2	4	11.27	1.95	1.95	0.23	0.29	0.64	0.64	0	0.11	426	0	4.5	0.04	38.16	0	DSS	Mono_Y_214_2mM_DSS.xls	2mM
1	TKNLATASSIYYRK-K2-156	sp|G0S0E7|NU120_CHATD	-	monolink	monolink	AvA_Y_214_2_3_1.07791.07791.3_AvA_Y_214_2_3_1.07771.07771.3	63	n/a	-	AvA_Y_214_2_3_1_matched		1770.951	591.325	3	-0.5	0.5	6	10.56	2.51	2.51	0.18	0.43	0.5	0.5	0	0.18	298	0	22.2	0.16	38.16	0	DSS	Mono_Y_214_2mM_DSS.xls	2mM
1	LLDSESAGDKKARPSSSSEEDQQLLER-K11-155	sp|G0S0E7|NU120_CHATD	-	monolink	monolink	AvA_Y_214_2_2_1.05807.05807.4_AvA_Y_214_2_2_1.05828.05828.4	1184	n/a	-	AvA_Y_214_2_2_1_matched		3129.541	783.393	4	-1.2	1.2	1	10.49	3.43	3.43	0.17	0.18	0.56	0.56	0	0.1	654	0	7.4	0.28	38.15	0	DSS	Mono_Y_214_2mM_DSS.xls	2mM
1	IHTITGDDLSDDPPVSEDQLIKQR-K22-156	sp|G0S4F3|NUP82_CHATD	-	monolink	monolink	AvA_Y_214_2_3_1.09162.09162.4_AvA_Y_214_2_3_1.09130.09130.4	734	n/a	-	AvA_Y_214_2_3_1_matched		2847.404	712.859	4	-3.5	3.5	18	10.7	2.58	2.58	0.18	0.32	0.47	0.47	0	0.1	465	0	4.3	0.11	38.05	0	DSS	Mono_Y_214_2mM_DSS.xls	2mM
1	LFAPAADDGTATVPLAYGKK-K19-156	sp|G0S4F3|NUP82_CHATD	-	monolink	monolink	AvA_Y_214_2_2_1.09235.09235.3_AvA_Y_214_2_2_1.09212.09212.3	39	n/a	-	AvA_Y_214_2_2_1_matched		2161.131	721.385	3	0.3	0.3	4	11.49	1.49	1.49	0.28	0.35	0.53	0.53	0	0.13	310	0	19.9	0.03	38.01	0	DSS	Mono_Y_214_2mM_DSS.xls	2mM
1	SLFEQAKAPTQPALTTSGK-K7-156	sp|G0SAK3|NU145_CHATD	-	monolink	monolink	AvA_Y_214_2_2_1.08464.08464.3_AvA_Y_214_2_2_1.08441.08441.3	242	n/a	-	AvA_Y_214_2_2_1_matched		2130.122	711.049	3	0.8	0.8	3	10.53	2.44	2.44	0.18	0.3	0.46	0.46	0	0.12	490	0	24.2	0.13	37.94	0	DSS	Mono_Y_214_2mM_DSS.xls	2mM
1	LEDLRKQYQQELDR-K6-155	sp|G0S0E7|NU120_CHATD	-	monolink	monolink	AvA_Y_214_2_3_2.06886.06886.3_AvA_Y_214_2_3_2.06870.06870.3	1228	n/a	-	AvA_Y_214_2_3_2_matched		1988.029	663.684	3	-2.7	2.7	1	10.9	1.9	1.9	0.21	0.41	0.45	0.45	0	0.16	281	0	12.5	0.58	37.92	0	DSS	Mono_Y_214_2mM_DSS.xls	2mM
1	RGTEIFVACGKQIR-K11-156	sp|G0S4F3|NUP82_CHATD	-	monolink	monolink	AvA_Y_214_2_3_2.08140.08140.4_AvA_Y_214_2_3_2.08057.08057.4	62	n/a	-	AvA_Y_214_2_3_2_matched		1789.95	448.495	4	-0.6	0.6	2	11.05	2.28	2.28	0.18	0.36	0.44	0.44	0	0.16	326	0	12	0.17	37.76	0	DSS	Mono_Y_214_2mM_DSS.xls	2mM
1	FDRNKNHESHGSPWR-K5-156	sp|G0S0E7|NU120_CHATD	-	monolink	monolink	AvA_Y_214_2_3_2.05083.05083.4_AvA_Y_214_2_3_2.05064.05064.4	213	n/a	-	AvA_Y_214_2_3_2_matched		2021.939	506.493	4	-3.3	3.3	5	11.01	3.23	3.23	0.12	0.36	0.31	0.31	0	0.1	375	0	17.8	0	37.69	0	DSS	Mono_Y_214_2mM_DSS.xls	2mM
1	VGDDTEESTPASQMPSLKIPSEIRK-K18-155	sp|G0S4F3|NUP82_CHATD	-	monolink	monolink	AvA_Y_214_2_2_1.08251.08251.4_AvA_Y_214_2_2_1.08236.08236.4	845	n/a	-	AvA_Y_214_2_2_1_matched		2869.436	718.367	4	-1.4	1.4	3	11.48	1.94	1.94	0.15	0.34	0.46	0.46	0	0.09	345	0	6.1	0.08	37.66	0	DSS	Mono_Y_214_2mM_DSS.xls	2mM
1	VAAAQKAAGSMGANVPGTETDAAESFYR-K6-156	sp|G0SBQ3|NSP1_CHATD	-	monolink	monolink	AvA_Y_214_2_2_1.08333.08333.3_AvA_Y_214_2_2_1.08301.08301.3	649	n/a	-	AvA_Y_214_2_2_1_matched		2925.38	976.135	3	-0.5	0.5	10	11.45	1.52	1.52	0.22	0.23	0.62	0.62	0	0.11	459	0	5.4	0	37.64	0	DSS	Mono_Y_214_2mM_DSS.xls	2mM
1	GLLAATGTPSPTKKK-K14-156	sp|G0SBS8|NU159_CHATD	-	monolink	monolink	AvA_Y_214_2_3_1.07038.07038.3_AvA_Y_214_2_3_1.06995.06995.3	1436	n/a	-	AvA_Y_214_2_3_1_matched		1624.937	542.654	3	-1.7	1.7	2	11.11	1.45	1.45	0.22	0.26	0.63	0.63	0	0.21	380	0	10.7	0.19	37.62	0	DSS	Mono_Y_214_2mM_DSS.xls	2mM
1	NKNHESHGSPWR-K2-156	sp|G0S0E7|NU120_CHATD	-	monolink	monolink	AvA_Y_214_2_3_2.04623.04623.3_AvA_Y_214_2_3_2.04599.04599.3	213	n/a	-	AvA_Y_214_2_3_2_matched		1603.748	535.59	3	-0.8	0.8	7	9.49	4.08	4.08	0.17	0.32	0.37	0.37	0	0.15	540	0	34.4	0.16	37.6	0	DSS	Mono_Y_214_2mM_DSS.xls	2mM
1	LATLVSTIGKVDNKDIR-K14-156	sp|G0SAK3|NU145_CHATD	-	monolink	monolink	AvA_Y_214_2_3_1.09870.09870.3_AvA_Y_214_2_3_1.09845.09845.3	423	n/a	-	AvA_Y_214_2_3_1_matched		1998.134	667.052	3	-1.1	1.1	2	11.51	1.42	1.42	0.22	0.27	0.58	0.58	0	0.17	354	0	46.4	0.35	37.49	0	DSS	Mono_Y_214_2mM_DSS.xls	2mM
1	IKDVEGTMAAIHNLGRDLAK-K2-155	sp|G0SBS8|NU159_CHATD	-	monolink	monolink	AvA_Y_214_2_2_2.09519.09519.4_AvA_Y_214_2_2_2.09496.09496.4	1227	n/a	-	AvA_Y_214_2_2_2_matched		2306.239	577.568	4	-1.8	1.8	1	11.51	2.97	2.97	0.22	0.27	0.5	0.5	0	0.12	368	0	7.2	0.2	37.26	0	DSS	Mono_Y_214_2mM_DSS.xls	2mM
1	ELDELYAKQMGSAAGEQAAGPDQERER-K8-156	sp|G0SBQ3|NSP1_CHATD	-	monolink	monolink	AvA_Y_214_2_1_1.07829.07829.3_AvA_Y_214_2_1_1.07791.07791.3	554	n/a	-	AvA_Y_214_2_1_1_matched		3104.435	1035.819	3	-0.2	0.2	3	9.81	0.91	0.91	0.21	0.42	0.55	0.55	0	0.1	391	0	5.8	0.22	37.12	0	DSS	Mono_Y_214_2mM_DSS.xls	2mM
1	EQAAKVMEWDR-K5-155	sp|G0SBQ3|NSP1_CHATD	-	monolink	monolink	AvA_Y_214_2_4_1.07430.07430.3_AvA_Y_214_2_4_1.07403.07403.3	491	n/a	-	AvA_Y_214_2_4_1_matched		1516.732	506.585	3	-2.6	2.6	5	11.1	2.58	2.58	0.18	0.37	0.43	0.43	0	0.19	237	0	22.3	0	37.09	0	DSS	Mono_Y_214_2mM_DSS.xls	2mM
1	YQKEFKEQAAK-K3-156	sp|G0SBQ3|NSP1_CHATD	-	monolink	monolink	AvA_Y_214_2_4_1.05499.05499.3_AvA_Y_214_2_4_1.05447.05447.3	483	n/a	-	AvA_Y_214_2_4_1_matched		1524.781	509.268	3	-1.2	1.2	6	11.2	1.91	1.91	0.23	0.35	0.45	0.45	0	0.2	241	0	19	0.52	37	0	DSS	Mono_Y_214_2mM_DSS.xls	2mM
1	SLQSFILGHTSHGKPGGR-K14-156	sp|G0SBS8|NU159_CHATD	-	monolink	monolink	AvA_Y_214_2_3_1.08856.08856.3_AvA_Y_214_2_3_1.08812.08812.3	1186	n/a	-	AvA_Y_214_2_3_1_matched		2034.06	679.028	3	-2.3	2.3	6	11.51	1.56	1.56	0.28	0.24	0.45	0.45	0	0.12	375	0	12	0.38	36.9	0	DSS	Mono_Y_214_2mM_DSS.xls	2mM
1	STLETALAMYEKGLGTYK-K12-156	sp|G0S0E7|NU120_CHATD	-	monolink	monolink	AvA_Y_214_2_3_2.11051.11051.3_AvA_Y_214_2_3_2.11032.11032.3	480	n/a	-	AvA_Y_214_2_3_2_matched		2131.075	711.366	3	-0.2	0.2	3	10.08	2.64	2.64	0.19	0.21	0.34	0.34	0	0.1	599	0	14.8	0.16	36.86	0	DSS	Mono_Y_214_2mM_DSS.xls	2mM
1	GLLAATGTPSPTKK-K14-155	sp|G0SBS8|NU159_CHATD	-	monolink	monolink	AvA_Y_214_2_3_1.07143.07143.3_AvA_Y_214_2_3_1.07122.07122.3	1436	n/a	-	AvA_Y_214_2_3_1_matched		1495.858	499.627	3	-3.4	3.4	2	10.66	2.67	2.67	0.23	0.26	0.47	0.47	0	0.17	417	0	13.5	0	36.78	0	DSS	Mono_Y_214_2mM_DSS.xls	2mM
1	KSIGVDDLEDEEEEEEKK-K1-155	sp|G0SDQ4|NUP85_CHATD	-	monolink	monolink	AvA_Y_214_2_2_2.06762.06762.3_AvA_Y_214_2_2_2.06737.06737.3	138	n/a	-	AvA_Y_214_2_2_2_matched		2275.058	759.36	3	-1.5	1.5	1	10.76	2.15	2.15	0.2	0.44	0.28	0.28	0	0.08	258	0	29.2	0.23	36.71	0	DSS	Mono_Y_214_2mM_DSS.xls	2mM
1	KCEALQGELRDQIK-K1-155	sp|G0S4F3|NUP82_CHATD	-	monolink	monolink	AvA_Y_214_2_3_1.07040.07040.3_AvA_Y_214_2_3_1.07016.07016.3	691	n/a	-	AvA_Y_214_2_3_1_matched		1841.964	614.996	3	-2.7	2.7	7	11.21	2.09	2.09	0.25	0.33	0.58	0.58	0	0.21	240	0	53.3	0.47	36.69	0	DSS	Mono_Y_214_2mM_DSS.xls	2mM
1	LAPMKPGRDDVPNACETLWR-K5-156	sp|G0SBS8|NU159_CHATD	-	monolink	monolink	AvA_Y_214_2_2_1.08771.08771.3_AvA_Y_214_2_2_1.08730.08730.3	1143	n/a	-	AvA_Y_214_2_2_1_matched		2481.216	828.08	3	0.6	0.6	6	11.45	0.64	0.64	0.26	0.41	0.68	0.68	0	0.17	129	0	9.2	0	36.5	0	DSS	Mono_Y_214_2mM_DSS.xls	2mM
1	LLDSESAGDKK-K11-156	sp|G0S0E7|NU120_CHATD	-	monolink	monolink	AvA_Y_214_2_4_2.05813.05813.3_AvA_Y_214_2_4_2.05749.05749.3	1184	n/a	-	AvA_Y_214_2_4_2_matched		1317.666	440.23	3	-0.6	0.6	1	11.37	2.64	2.64	0.23	0.26	0.34	0.34	0	0.16	331	0	16.5	0	36.4	0	DSS	Mono_Y_214_2mM_DSS.xls	2mM
1	IDLLAKGQGSER-K6-155	sp|G0S4F3|NUP82_CHATD	-	monolink	monolink	AvA_Y_214_2_3_2.07949.07949.3_AvA_Y_214_2_3_2.07922.07922.3	543	n/a	-	AvA_Y_214_2_3_2_matched		1440.79	481.271	3	-3.6	3.6	4	8.6	3.43	3.43	0.16	0.42	0.5	0.5	0	0.21	406	0	15.6	0	36.3	0	DSS	Mono_Y_214_2mM_DSS.xls	2mM
1	WGDLAQLKESWESRPSR-K8-155	sp|G0S4F3|NUP82_CHATD	-	monolink	monolink	AvA_Y_214_2_3_1.10577.10577.4_AvA_Y_214_2_3_1.10557.10557.4	73	n/a	-	AvA_Y_214_2_3_1_matched		2199.106	550.784	4	-1.5	1.5	2	11.48	2.15	2.15	0.15	0.24	0.52	0.52	0	0.15	335	0	17.1	0	36.25	0	DSS	Mono_Y_214_2mM_DSS.xls	2mM
1	GSKPDDPLTQIVR-K3-155	sp|G0SBQ3|NSP1_CHATD	-	monolink	monolink	AvA_Y_214_2_4_1.08467.08467.3_AvA_Y_214_2_4_1.08429.08429.3	611	n/a	-	AvA_Y_214_2_4_1_matched		1579.857	527.627	3	-1	1	2	11.12	2.36	2.36	0.24	0.21	0.5	0.5	0	0.19	369	0	21.9	0	36.18	0	DSS	Mono_Y_214_2mM_DSS.xls	2mM
1	SIGVDDLEDEEEEEEKK-K17-156	sp|G0SDQ4|NUP85_CHATD	-	monolink	monolink	AvA_Y_214_2_3_1.08291.08291.3_AvA_Y_214_2_3_1.08256.08256.3	155	n/a	-	AvA_Y_214_2_3_1_matched		2147.943	716.989	3	-2.2	2.2	2	11.25	1.7	1.7	0.19	0.34	0.39	0.39	0	0.11	269	0	17.6	0	36.16	0	DSS	Mono_Y_214_2mM_DSS.xls	2mM
1	SGSSSPTLSKRGQDESYTR-K10-156	sp|G0S0E7|NU120_CHATD	-	monolink	monolink	AvA_Y_214_2_3_2.05843.05843.3_AvA_Y_214_2_3_2.05806.05806.3	786	n/a	-	AvA_Y_214_2_3_2_matched		2198.04	733.688	3	-2.5	2.5	2	11.21	0.88	0.88	0.19	0.36	0.64	0.64	0	0.17	207	0	16.6	0.17	36.15	0	DSS	Mono_Y_214_2mM_DSS.xls	2mM
1	GTEIFVACGKQIR-K10-156	sp|G0S4F3|NUP82_CHATD	-	monolink	monolink	AvA_Y_214_2_3_2.09021.09021.3_AvA_Y_214_2_3_2.08974.08974.3	62	n/a	-	AvA_Y_214_2_3_2_matched		1633.847	545.624	3	-1.5	1.5	3	11.49	1.6	1.6	0.24	0.23	0.7	0.7	0	0.27	236	0	13	0	35.93	0	DSS	Mono_Y_214_2mM_DSS.xls	2mM
1	LFTASTATSHFEEAHSALLAMDDEALQKSYLR-K28-155	sp|G0S0E7|NU120_CHATD	-	monolink	monolink	AvA_Y_214_2_1_1.09657.09657.5_AvA_Y_214_2_1_1.09638.09638.5	998	n/a	-	AvA_Y_214_2_1_1_matched		3707.81	742.57	5	-1.7	1.7	3	10.73	2.85	2.85	0.18	0.21	0.24	0.24	0	0.04	506	0	4.1	0.25	35.69	0	DSS	Mono_Y_214_2mM_DSS.xls	2mM
1	LQGPFDFDLNPEDEQDDEVELKDIYVIGEKPR-K30-156	sp|G0S4F3|NUP82_CHATD	-	monolink	monolink	AvA_Y_214_2_2_2.10826.10826.4_AvA_Y_214_2_2_2.10814.10814.4	398	n/a	-	AvA_Y_214_2_2_2_matched		3917.86	980.473	4	-3.5	3.5	7	10.96	1.67	1.67	0.22	0.27	0.33	0.33	0	0.05	393	0	3.3	0	35.67	0	DSS	Mono_Y_214_2mM_DSS.xls	2mM
1	VPDDSILSSSPAPSTPDKSR-K18-155	sp|G0SDQ4|NUP85_CHATD	-	monolink	monolink	AvA_Y_214_2_2_2.06806.06806.3_AvA_Y_214_2_2_2.06786.06786.3	21	n/a	-	AvA_Y_214_2_2_2_matched		2210.104	737.709	3	-2.3	2.3	3	10.53	1.87	1.87	0.21	0.28	0.41	0.41	0	0.1	393	0	22.5	0.21	35.61	0	DSS	Mono_Y_214_2mM_DSS.xls	2mM
1	GLLAATGTPSPTKK-K13-156	sp|G0SBS8|NU159_CHATD	-	monolink	monolink	AvA_Y_214_2_3_1.07879.07879.3_AvA_Y_214_2_3_1.07854.07854.3	1435	n/a	-	AvA_Y_214_2_3_1_matched		1496.843	499.956	3	-1.1	1.1	2	10.39	2.51	2.51	0.19	0.27	0.35	0.35	0	0.13	374	0	13.8	0	35.09	0	DSS	Mono_Y_214_2mM_DSS.xls	2mM
1	GTNDEEYSQTGSKRK-K13-156	sp|G0S0E7|NU120_CHATD	-	monolink	monolink	AvA_Y_214_2_3_2.04265.04265.3_AvA_Y_214_2_3_2.04223.04223.3	1149	n/a	-	AvA_Y_214_2_3_2_matched		1854.859	619.294	3	-0.5	0.5	5	11.47	1.03	1.03	0.26	0.15	0.6	0.6	0	0.2	323	0	28.2	0	34.91	0	DSS	Mono_Y_214_2mM_DSS.xls	2mM
1	VPDDSILSSSPAPSTPDKSRR-K18-156	sp|G0SDQ4|NUP85_CHATD	-	monolink	monolink	AvA_Y_214_2_2_1.06847.06847.3_AvA_Y_214_2_2_1.06802.06802.3	21	n/a	-	AvA_Y_214_2_2_1_matched		2367.192	790.072	3	0.1	0.1	6	10.83	1.07	1.07	0.22	0.19	0.6	0.6	0	0.14	391	0	9.4	0.15	34.91	0	DSS	Mono_Y_214_2mM_DSS.xls	2mM
1	GTNDEEYSQTGSKRK-K13-155	sp|G0S0E7|NU120_CHATD	-	monolink	monolink	AvA_Y_214_2_3_2.03571.03571.3_AvA_Y_214_2_3_2.03534.03534.3	1149	n/a	-	AvA_Y_214_2_3_2_matched		1853.872	618.965	3	-2.9	2.9	4	10.32	1.24	1.24	0.29	0.17	0.61	0.61	0	0.2	424	0	17.3	0	34.88	0	DSS	Mono_Y_214_2mM_DSS.xls	2mM
1	QKDDLEKPDDWVLIEAYDLGDMIDNK-K7-156	sp|G0SBS8|NU159_CHATD	-	monolink	monolink	AvA_Y_214_2_2_1.11628.11628.4_AvA_Y_214_2_2_1.11315.11315.4	1197	n/a	-	AvA_Y_214_2_2_1_matched		3233.535	809.391	4	0.6	0.6	1	10.13	3.13	3.13	0.18	0.09	0.36	0.36	0	0.07	639	0	4.4	0	34.84	0	DSS	Mono_Y_214_2mM_DSS.xls	2mM
1	LEEIKTLR-K5-155	sp|G0S4F3|NUP82_CHATD	-	monolink	monolink	AvA_Y_214_2_4_1.06787.06787.3_AvA_Y_214_2_4_1.06753.06753.3	812	n/a	-	AvA_Y_214_2_4_1_matched		1155.685	386.236	3	-2.6	2.6	2	10.78	2.84	2.84	0.17	0.31	0.38	0.38	0	0.24	185	0	12.5	0.23	34.71	0	DSS	Mono_Y_214_2mM_DSS.xls	2mM
1	STPRPVTSPSISKSSTSPIDPDDTFEFR-K13-155	sp|G0SAK3|NU145_CHATD	-	monolink	monolink	AvA_Y_214_2_2_1.08611.08611.3_AvA_Y_214_2_2_1.08592.08592.3	38	n/a	-	AvA_Y_214_2_2_1_matched		3205.578	1069.534	3	-0.5	0.5	1	10.52	1.42	1.42	0.18	0.24	0.35	0.35	0	0.06	414	0	4	0.07	34.65	0	DSS	Mono_Y_214_2mM_DSS.xls	2mM
1	TGQILYTGDILNNTKRDPQEVGK-K15-156	sp|G0S0E7|NU120_CHATD	-	monolink	monolink	AvA_Y_214_2_2_1.08687.08687.3_AvA_Y_214_2_2_1.08650.08650.3	306	n/a	-	AvA_Y_214_2_2_1_matched		2715.403	906.142	3	-1.8	1.8	5	11.29	0.87	0.87	0.21	0.19	0.58	0.58	0	0.13	324	0	8.1	0.28	34.38	0	DSS	Mono_Y_214_2mM_DSS.xls	2mM
1	SGKGIAESICSVIGSTTTLDR-K3-156	sp|G0S0E7|NU120_CHATD	-	monolink	monolink	AvA_Y_214_2_2_1.11883.11883.3_AvA_Y_214_2_2_1.11855.11855.3	494	n/a	-	AvA_Y_214_2_2_1_matched		2307.17	770.065	3	3.3	3.3	13	9.59	2.5	2.5	0.19	0.16	0.28	0.28	0	0.07	590	0	6.9	0.19	34.35	0	DSS	Mono_Y_214_2mM_DSS.xls	2mM
1	KKLSMYTAEEK-K1-156	sp|G0SBS8|NU159_CHATD	-	monolink	monolink	AvA_Y_214_2_3_2.06657.06657.3_AvA_Y_214_2_3_2.06612.06612.3	1436	n/a	-	AvA_Y_214_2_3_2_matched		1482.762	495.262	3	-1.6	1.6	1	10.12	2.62	2.62	0.14	0.21	0.37	0.37	0	0.17	398	0	25.6	0.18	34.22	0	DSS	Mono_Y_214_2mM_DSS.xls	2mM
1	IQKLYTSTYEAERASNEIER-K3-155	sp|G0SBQ3|NSP1_CHATD	-	monolink	monolink	AvA_Y_214_2_4_2.07127.07127.3_AvA_Y_214_2_4_2.07113.07113.3	508	n/a	-	AvA_Y_214_2_4_2_matched		2555.296	852.773	3	2.9	2.9	7	10.74	1.01	1.01	0.2	0.22	0.45	0.45	0	0.11	343	0	6.5	0.1	34.1	0	DSS	Mono_Y_214_2mM_DSS.xls	2mM
1	MQKFSTAVR-K3-156	sp|G0S0E7|NU120_CHATD	-	monolink	monolink	AvA_Y_214_2_4_1.07208.07208.3_AvA_Y_214_2_4_1.07106.07106.3	1203	n/a	-	AvA_Y_214_2_4_1_matched		1222.636	408.553	3	-1.8	1.8	2	11.2	2.72	2.72	0.23	0.29	0.22	0.22	0	0.12	195	0	34.6	0.2	33.9	0	DSS	Mono_Y_214_2mM_DSS.xls	2mM
1	VKANDQGSIHVTDCFPDAR-K2-156	sp|G0S0E7|NU120_CHATD	-	monolink	monolink	AvA_Y_214_2_2_2.06961.06961.3_AvA_Y_214_2_2_2.06953.06953.3	354	n/a	-	AvA_Y_214_2_2_2_matched		2285.073	762.699	3	-0.9	0.9	4	10.39	1.53	1.53	0.19	0.32	0.5	0.5	0	0.13	245	0	11.1	0	33.87	0	DSS	Mono_Y_214_2mM_DSS.xls	2mM
1	LSMYTAEEKRELR-K9-156	sp|G0SBS8|NU159_CHATD	-	monolink	monolink	AvA_Y_214_2_3_1.07917.07917.3_AvA_Y_214_2_3_1.07896.07896.3	1446	n/a	-	AvA_Y_214_2_3_1_matched		1780.907	594.644	3	2.5	2.5	8	9.87	1.34	1.34	0.14	0.37	0.68	0.68	0	0.26	149	0	6.2	0.38	33.83	0	DSS	Mono_Y_214_2mM_DSS.xls	2mM
1	LEEIKTLR-K5-156	sp|G0S4F3|NUP82_CHATD	-	monolink	monolink	AvA_Y_214_2_4_2.07567.07567.3_AvA_Y_214_2_4_2.07495.07495.3	812	n/a	-	AvA_Y_214_2_4_2_matched		1156.667	386.564	3	-2.7	2.7	2	11.33	3.19	3.19	0.16	0.27	0.21	0.21	0	0.13	201	0	33.6	0.23	33.82	0	DSS	Mono_Y_214_2mM_DSS.xls	2mM
1	KDSSDFDDGAATAGYR-K1-155	sp|G0S4F3|NUP82_CHATD	-	monolink	monolink	AvA_Y_214_2_1_2.05777.05777.3_AvA_Y_214_2_1_2.05754.05754.3	92	n/a	-	AvA_Y_214_2_1_2_matched		1829.81	610.945	3	0.9	0.9	1	9.28	3.01	3.01	0.24	0.14	0.36	0.36	0	0.11	579	0	13.9	0	33.78	0	DSS	Mono_Y_214_2mM_DSS.xls	2mM
1	LLDSESAGDKKARPSSSSEEDQQLLER-K10-156	sp|G0S0E7|NU120_CHATD	-	monolink	monolink	AvA_Y_214_2_1_2.05518.05518.5_AvA_Y_214_2_1_2.05635.05635.5	1183	n/a	-	AvA_Y_214_2_1_2_matched		3130.524	627.113	5	-0.9	0.9	2	10.19	1.97	1.97	0.11	0.23	0.32	0.32	0	0.06	428	0	2.7	0.56	33.76	0	DSS	Mono_Y_214_2mM_DSS.xls	2mM
1	VKDATQLLRR-K2-155	sp|G0SDQ4|NUP85_CHATD	-	monolink	monolink	AvA_Y_214_2_3_1.07079.07079.3_AvA_Y_214_2_3_1.07043.07043.3	460	n/a	-	AvA_Y_214_2_3_1_matched		1353.807	452.277	3	-3.2	3.2	2	10.34	1.57	1.57	0.2	0.31	0.46	0.46	0	0.23	180	0	18	0.35	33.73	0	DSS	Mono_Y_214_2mM_DSS.xls	2mM
1	SFAPAWLNEPAPGHKLFAPAADDGTATVPLAYGKK-K15-155	sp|G0S4F3|NUP82_CHATD	-	monolink	monolink	AvA_Y_214_2_1_2.09468.09468.4_AvA_Y_214_2_1_2.09467.09467.4	20	n/a	-	AvA_Y_214_2_1_2_matched		3762.943	941.744	4	0.1	0.1	1	11.5	1.76	1.76	0.14	0.21	0.41	0.41	0	0.06	284	0	5.4	0.22	33.45	0	DSS	Mono_Y_214_2mM_DSS.xls	2mM
1	KSIGVDDLEDEEEEEEKK-K1-156	sp|G0SDQ4|NUP85_CHATD	-	monolink	monolink	AvA_Y_214_2_2_1.07359.07359.3_AvA_Y_214_2_2_1.07333.07333.3	138	n/a	-	AvA_Y_214_2_2_1_matched		2276.039	759.688	3	-1.6	1.6	7	9.3	1.6	1.6	0.14	0.49	0.29	0.29	0	0.08	185	0	25.9	0.21	33.42	0	DSS	Mono_Y_214_2mM_DSS.xls	2mM
1	IQKLYTSTYEAER-K3-156	sp|G0SBQ3|NSP1_CHATD	-	monolink	monolink	AvA_Y_214_2_4_1.07532.07532.3_AvA_Y_214_2_4_1.07490.07490.3	508	n/a	-	AvA_Y_214_2_4_1_matched		1756.891	586.638	3	1.5	1.5	2	9.13	2.79	2.79	0.18	0.37	0.31	0.31	0	0.12	305	0	27.5	0	33.35	0	DSS	Mono_Y_214_2mM_DSS.xls	2mM
1	KCEALQGELRDQIK-K1-156	sp|G0S4F3|NUP82_CHATD	-	monolink	monolink	AvA_Y_214_2_4_2.06848.06848.3_AvA_Y_214_2_4_2.06805.06805.3	691	n/a	-	AvA_Y_214_2_4_2_matched		1842.959	615.328	3	4.6	4.6	3	9.87	1.71	1.71	0.19	0.31	0.58	0.58	0	0.21	215	0	26	0.53	33.07	0	DSS	Mono_Y_214_2mM_DSS.xls	2mM
1	AWIEEVQNMATSILGPEAGQGALATTPNLAKQPWK-K31-155	sp|G0S4F3|NUP82_CHATD	-	monolink	monolink	AvA_Y_214_2_1_1.11333.11333.4_AvA_Y_214_2_1_1.11315.11315.4	802	n/a	-	AvA_Y_214_2_1_1_matched		3875.015	969.762	4	5.3	5.3	3	11.31	1.37	1.37	0.21	0.22	0.42	0.42	0	0.06	258	0	4.1	0.18	33.01	0	DSS	Mono_Y_214_2mM_DSS.xls	2mM
1	TTTRELSDKEK-K9-155	sp|G0S4F3|NUP82_CHATD	-	monolink	monolink	AvA_Y_214_2_3_2.04283.04283.3_AvA_Y_214_2_3_2.04246.04246.3	769	n/a	-	AvA_Y_214_2_3_2_matched		1461.767	488.264	3	-1.5	1.5	4	10.57	1.64	1.64	0.21	0.24	0.42	0.42	0	0.19	210	0	16.5	0	32.8	0	DSS	Mono_Y_214_2mM_DSS.xls	2mM
1	GLLAATGTPSPTKKK-K13-156	sp|G0SBS8|NU159_CHATD	-	monolink	monolink	AvA_Y_214_2_3_2.06822.06822.3_AvA_Y_214_2_3_2.06779.06779.3	1435	n/a	-	AvA_Y_214_2_3_2_matched		1624.94	542.655	3	0.1	0.1	1	9.21	1.41	1.41	0.2	0.18	0.66	0.66	0	0.22	405	0	10.7	0.34	32.63	0	DSS	Mono_Y_214_2mM_DSS.xls	2mM
1	LSMYTAEEKRELR-K9-155	sp|G0SBS8|NU159_CHATD	-	monolink	monolink	AvA_Y_214_2_3_2.07015.07015.3_AvA_Y_214_2_3_2.06990.06990.3	1446	n/a	-	AvA_Y_214_2_3_2_matched		1779.916	594.313	3	-2.5	2.5	4	10.35	0.92	0.92	0.2	0.22	0.67	0.67	0	0.26	196	0	7.1	0.29	32.33	0	DSS	Mono_Y_214_2mM_DSS.xls	2mM
1	GTNDEEYSQTGSKRK-K15-156	sp|G0S0E7|NU120_CHATD	-	monolink	monolink	AvA_Y_214_2_4_1.04159.04159.3_AvA_Y_214_2_4_1.04112.04112.3	1151	n/a	-	AvA_Y_214_2_4_1_matched		1854.855	619.293	3	-2.3	2.3	2	9.82	0.98	0.98	0.26	0.18	0.59	0.59	0	0.2	322	0	14.9	0	32.28	0	DSS	Mono_Y_214_2mM_DSS.xls	2mM
1	LATLVSTIGKVDNKDIR-K10-155	sp|G0SAK3|NU145_CHATD	-	monolink	monolink	AvA_Y_214_2_2_2.08546.08546.3_AvA_Y_214_2_2_2.08524.08524.3	419	n/a	-	AvA_Y_214_2_2_2_matched		1997.151	666.725	3	-1.4	1.4	3	8.77	0.88	0.88	0.16	0.29	0.45	0.45	0	0.13	364	0	9.5	0.15	32.05	0	DSS	Mono_Y_214_2mM_DSS.xls	2mM
1	LATLVSTIGKVDNKDIR-K10-156	sp|G0SAK3|NU145_CHATD	-	monolink	monolink	AvA_Y_214_2_2_1.08985.08985.3_AvA_Y_214_2_2_1.08992.08992.3	419	n/a	-	AvA_Y_214_2_2_1_matched		1998.137	667.053	3	0.3	0.3	1	9.83	1.15	1.15	0.17	0.22	0.55	0.55	0	0.16	299	0	6.4	0.37	31.91	0	DSS	Mono_Y_214_2mM_DSS.xls	2mM
1	SSLSSSSSSRPASATADDEKGYRTK-K20-156	sp|G0S0E7|NU120_CHATD	-	monolink	monolink	AvA_Y_214_2_2_2.04587.04587.3_AvA_Y_214_2_2_2.04563.04563.3	58	n/a	-	AvA_Y_214_2_2_2_matched		2730.295	911.106	3	0.3	0.3	11	11.03	1.37	1.37	0.3	0.16	0.36	0.36	0	0.07	278	0	9.6	0	31.8	0	DSS	Mono_Y_214_2mM_DSS.xls	2mM
1	KLADATYLDQDFGVSTSATNKGFSPDAFDMEVAAACFPTR-K21-155	sp|G0S4F3|NUP82_CHATD	-	monolink	monolink	AvA_Y_214_2_1_2.10450.10450.4_AvA_Y_214_2_1_2.10440.10440.4	243	n/a	-	AvA_Y_214_2_1_2_matched		4469.078	1118.277	4	-1.7	1.7	7	8.94	2.01	2.01	0.16	0.15	0.2	0.2	0	0.02	568	0	1.6	0.08	31.76	0	DSS	Mono_Y_214_2mM_DSS.xls	2mM
1	SIGVDDLEDEEEEEEKK-K16-156	sp|G0SDQ4|NUP85_CHATD	-	monolink	monolink	AvA_Y_214_2_3_2.08031.08031.3_AvA_Y_214_2_3_2.07989.07989.3	154	n/a	-	AvA_Y_214_2_3_2_matched		2147.945	716.99	3	-1.3	1.3	2	9.58	1.8	1.8	0.22	0.25	0.39	0.39	0	0.12	301	0	11.1	0	31.73	0	DSS	Mono_Y_214_2mM_DSS.xls	2mM
1	LLVENGEKIQK-K8-155	sp|G0SBQ3|NSP1_CHATD	-	monolink	monolink	AvA_Y_214_2_4_1.06112.06112.3_AvA_Y_214_2_4_1.06097.06097.3	505	n/a	-	AvA_Y_214_2_4_1_matched		1424.821	475.948	3	-3.4	3.4	1	9.62	2.17	2.17	0.14	0.21	0.39	0.39	0	0.18	312	0	13.2	0	31.68	0	DSS	Mono_Y_214_2mM_DSS.xls	2mM
1	AWIEEVQNMATSILGPEAGQGALATTPNLAKQPWK-K31-156	sp|G0S4F3|NUP82_CHATD	-	monolink	monolink	AvA_Y_214_2_1_2.11521.11521.4_AvA_Y_214_2_1_2.11391.11391.4	802	n/a	-	AvA_Y_214_2_1_2_matched		3875.98	970.003	4	0.9	0.9	3	10.16	1.12	1.12	0.14	0.3	0.53	0.53	0	0.08	220	0	4.2	0.23	31.63	0	DSS	Mono_Y_214_2mM_DSS.xls	2mM
1	ESALVDAVKARIER-K9-156	sp|G0S4F3|NUP82_CHATD	-	monolink	monolink	AvA_Y_214_2_3_1.10288.10288.3_AvA_Y_214_2_3_1.10260.10260.3	873	n/a	-	AvA_Y_214_2_3_1_matched		1711.947	571.657	3	-0.1	0.1	2	9.78	0.89	0.89	0.16	0.24	0.73	0.73	0	0.26	191	0	16.6	0.41	31.57	0	DSS	Mono_Y_214_2mM_DSS.xls	2mM
1	EQAAKVMEWDRLLVENGEK-K5-155	sp|G0SBQ3|NSP1_CHATD	-	monolink	monolink	AvA_Y_214_2_2_1.09489.09489.3_AvA_Y_214_2_2_1.09468.09468.3	491	n/a	-	AvA_Y_214_2_2_1_matched		2399.218	800.747	3	0.1	0.1	3	8.97	1.09	1.09	0.19	0.34	0.33	0.33	0	0.09	268	0	7.5	0.26	31.34	0	DSS	Mono_Y_214_2mM_DSS.xls	2mM
1	LLSDRKHTLEQYAK-K6-155	sp|G0SDQ4|NUP85_CHATD	-	monolink	monolink	AvA_Y_214_2_2_1.06010.06010.4_AvA_Y_214_2_2_1.05991.05991.4	923	n/a	-	AvA_Y_214_2_2_1_matched		1856.013	465.011	4	-2.4	2.4	1	9.35	1.09	1.09	0.17	0.33	0.56	0.56	0	0.2	152	0	5.6	0.61	31.25	0	DSS	Mono_Y_214_2mM_DSS.xls	2mM
1	VNEVKNRIHTITGDDLSDDPPVSEDQLIK-K5-156	sp|G0S4F3|NUP82_CHATD	-	monolink	monolink	AvA_Y_214_2_1_2.08479.08479.4_AvA_Y_214_2_1_2.08457.08457.4	710	n/a	-	AvA_Y_214_2_1_2_matched		3402.716	851.687	4	0.2	0.2	1	9.01	1.75	1.75	0.17	0.18	0.44	0.44	0	0.08	448	0	5.8	0.21	31.05	0	DSS	Mono_Y_214_2mM_DSS.xls	2mM
1	TTTRELSDKEK-K9-156	sp|G0S4F3|NUP82_CHATD	-	monolink	monolink	AvA_Y_214_2_4_1.04903.04903.3_AvA_Y_214_2_4_1.04883.04883.3	769	n/a	-	AvA_Y_214_2_4_1_matched		1462.749	488.591	3	-1.8	1.8	1	10.57	1.53	1.53	0.2	0.19	0.42	0.42	0	0.19	176	0	27.3	0	31.02	0	DSS	Mono_Y_214_2mM_DSS.xls	2mM
1	AWIEEVQNMATSILGPEAGQGALATTPNLAKQPWK-K35-156	sp|G0S4F3|NUP82_CHATD	-	monolink	monolink	AvA_Y_214_2_1_2.10638.10638.4_AvA_Y_214_2_1_2.11391.11391.4	806	n/a	-	AvA_Y_214_2_1_2_matched		3876.003	970.009	4	6.7	6.7	2	11.31	1.4	1.4	0.13	0.18	0.41	0.41	0	0.06	189	0	2	0.17	30.62	0	DSS	Mono_Y_214_2mM_DSS.xls	2mM
1	ASGSWNPTDSTEKWLDLIFSPGR-K13-155	sp|G0S0E7|NU120_CHATD	-	monolink	monolink	AvA_Y_214_2_2_2.12027.12027.3_AvA_Y_214_2_2_2.12026.12026.3	455	n/a	-	AvA_Y_214_2_2_2_matched		2718.333	907.119	3	1	1	1	7.81	1.25	1.25	0.09	0.17	0.46	0.46	0	0.1	551	0	9.7	0.27	30.44	0	DSS	Mono_Y_214_2mM_DSS.xls	2mM
1	ELDELYAKQMGSAAGEQAAGPDQER-K8-155	sp|G0SBQ3|NSP1_CHATD	-	monolink	monolink	AvA_Y_214_2_2_2.07852.07852.3_AvA_Y_214_2_2_2.07856.07856.3	554	n/a	-	AvA_Y_214_2_2_2_matched		2818.306	940.443	3	-1.2	1.2	1	9.26	1.46	1.46	0.16	0.15	0.5	0.5	0	0.1	407	0	6.6	0.19	30.4	0	DSS	Mono_Y_214_2mM_DSS.xls	2mM
1	SLQSFILGHTSHGKPGGR-K14-155	sp|G0SBS8|NU159_CHATD	-	monolink	monolink	AvA_Y_214_2_3_1.08303.08303.4_AvA_Y_214_2_3_1.08253.08253.4	1186	n/a	-	AvA_Y_214_2_3_1_matched		2033.08	509.278	4	-1.1	1.1	1	10.74	1.04	1.04	0.2	0.18	0.55	0.55	0	0.15	160	0	6.2	0	30.4	0	DSS	Mono_Y_214_2mM_DSS.xls	2mM
1	EINDMSNTLSKGSKPDDPLTQIVR-K11-155	sp|G0SBQ3|NSP1_CHATD	-	monolink	monolink	AvA_Y_214_2_2_1.08709.08709.3_AvA_Y_214_2_2_1.08673.08673.3	608	n/a	-	AvA_Y_214_2_2_1_matched		2812.427	938.484	3	-0.8	0.8	1	8.39	1.14	1.14	0.13	0.23	0.45	0.45	0	0.09	405	0	8.9	0	30.3	0	DSS	Mono_Y_214_2mM_DSS.xls	2mM
1	AKEEDLRK-K2-155	sp|G0SBS8|NU159_CHATD	-	monolink	monolink	AvA_Y_214_2_4_2.03617.03617.3_AvA_Y_214_2_4_2.03569.03569.3	1249	n/a	-	AvA_Y_214_2_4_2_matched		1142.628	381.884	3	-2.7	2.7	5	8.55	2.74	2.74	0.11	0.38	0.33	0.33	0	0.21	127	0	27.3	0	30.23	0	DSS	Mono_Y_214_2mM_DSS.xls	2mM
1	TYKLAEKLTDQLDEMGK-K3-156	sp|G0SBQ3|NSP1_CHATD	-	monolink	monolink	AvA_Y_214_2_2_1.09624.09624.3_AvA_Y_214_2_2_1.09581.09581.3	576	n/a	-	AvA_Y_214_2_2_1_matched		2138.081	713.702	3	-0.1	0.1	1	7.94	1.81	1.81	0.15	0.25	0.22	0.22	0	0.06	436	0	7.3	0	30.13	0	DSS	Mono_Y_214_2mM_DSS.xls	2mM
1	YQKEFKEQAAK-K3-155	sp|G0SBQ3|NSP1_CHATD	-	monolink	monolink	AvA_Y_214_2_1_1.04546.04546.3_AvA_Y_214_2_1_1.04510.04510.3	483	n/a	-	AvA_Y_214_2_1_1_matched		1523.796	508.94	3	-2.9	2.9	4	8.91	2.42	2.42	0.15	0.27	0.24	0.24	0	0.11	254	0	10.3	0.23	29.78	0	DSS	Mono_Y_214_2mM_DSS.xls	2mM
1	LADATYLDQDFGVSTSATNKGFSPDAFDMEVAAACFPTR-K20-155	sp|G0S4F3|NUP82_CHATD	-	monolink	monolink	AvA_Y_214_2_1_2.12003.12003.4_AvA_Y_214_2_1_2.12027.12027.4	243	n/a	-	AvA_Y_214_2_1_2_matched		4340.988	1086.255	4	-0.5	0.5	6	7.83	1.35	1.35	0.11	0.18	0.27	0.27	0	0.03	543	0	2.7	0	29.76	0	DSS	Mono_Y_214_2mM_DSS.xls	2mM
1	NNNNNNNNNNNNNNNGYQKPGR-K19-156	sp|G0SDQ4|NUP85_CHATD	-	monolink	monolink	AvA_Y_214_2_4_2.04861.04861.3_AvA_Y_214_2_4_2.04859.04859.3	643	n/a	-	AvA_Y_214_2_4_2_matched		2671.137	891.387	3	-3.6	3.6	3	9.06	1.53	1.53	0.12	0.16	0.3	0.3	0	0.07	371	0	3.5	0	29.21	0	DSS	Mono_Y_214_2mM_DSS.xls	2mM
1	AKEEDLRK-K2-156	sp|G0SBS8|NU159_CHATD	-	monolink	monolink	AvA_Y_214_2_4_2.04235.04235.3_AvA_Y_214_2_4_2.04216.04216.3	1249	n/a	-	AvA_Y_214_2_4_2_matched		1143.611	382.211	3	-2.6	2.6	11	8.56	2.3	2.3	0.11	0.34	0.36	0.36	0	0.23	94	0	27.3	0	29.06	0	DSS	Mono_Y_214_2mM_DSS.xls	2mM
1	VKANDQGSIHVTDCFPDAR-K2-155	sp|G0S0E7|NU120_CHATD	-	monolink	monolink	AvA_Y_214_2_3_1.07194.07194.3_AvA_Y_214_2_3_1.07168.07168.3	354	n/a	-	AvA_Y_214_2_3_1_matched		2284.086	762.37	3	-2.7	2.7	1	7.95	1.32	1.32	0.12	0.3	0.29	0.29	0	0.08	301	0	7.1	0	28.87	0	DSS	Mono_Y_214_2mM_DSS.xls	2mM
1	ELEAGRIKDVEGTMAAIHNLGR-K8-156	sp|G0SBS8|NU159_CHATD	-	monolink	monolink	AvA_Y_214_2_3_1.10201.10201.4_AvA_Y_214_2_3_1.10177.10177.4	1227	n/a	-	AvA_Y_214_2_3_1_matched		2535.304	634.834	4	-2.9	2.9	2	7.31	1.61	1.61	0.11	0.27	0.31	0.31	0	0.07	417	0	6.4	0.29	28.76	0	DSS	Mono_Y_214_2mM_DSS.xls	2mM
1	EQAAKVMEWDRLLVENGEK-K5-156	sp|G0SBQ3|NSP1_CHATD	-	monolink	monolink	AvA_Y_214_2_2_1.09847.09847.3_AvA_Y_214_2_2_1.09824.09824.3	491	n/a	-	AvA_Y_214_2_2_1_matched		2400.2	801.074	3	0	0	6	8.21	0.78	0.78	0.13	0.31	0.42	0.42	0	0.11	237	0	5.8	0	28.71	0	DSS	Mono_Y_214_2mM_DSS.xls	2mM
1	KHLPNWER-K1-156	sp|G0SAK3|NU145_CHATD	-	monolink	monolink	AvA_Y_214_2_4_2.06753.06753.3_AvA_Y_214_2_4_2.06737.06737.3	702	n/a	-	AvA_Y_214_2_4_2_matched		1234.653	412.559	3	5.6	5.6	2	9.17	1.82	1.82	0.15	0.25	0.25	0.25	0	0.15	162	0	25.8	0	28.7	0	DSS	Mono_Y_214_2mM_DSS.xls	2mM
1	SFAPAWLNEPAPGHKLFAPAADDGTATVPLAYGK-K15-155	sp|G0S4F3|NUP82_CHATD	-	monolink	monolink	AvA_Y_214_2_2_1.10054.10054.3_AvA_Y_214_2_2_1.10049.10049.3	20	n/a	-	AvA_Y_214_2_2_1_matched		3634.839	1212.621	3	-2.3	2.3	2	6.55	0.83	0.83	0.08	0.22	0.29	0.29	0	0.04	558	0	1.8	0.17	28.44	0	DSS	Mono_Y_214_2mM_DSS.xls	2mM
1	KLNAPTKIEVAGGDDWTQILQASVK-K1-156	sp|G0SAK3|NU145_CHATD	-	monolink	monolink	AvA_Y_214_2_2_2.10441.10441.3_AvA_Y_214_2_2_2.10552.10552.3	161	n/a	-	AvA_Y_214_2_2_2_matched		2837.51	946.844	3	-2.6	2.6	3	7.7	1.74	1.74	0.13	0.26	0.25	0.25	0	0.05	376	0	5.9	0.16	28.4	0	DSS	Mono_Y_214_2mM_DSS.xls	2mM
1	KHTLEQYAK-K1-156	sp|G0SDQ4|NUP85_CHATD	-	monolink	monolink	AvA_Y_214_2_4_1.05536.05536.3_AvA_Y_214_2_4_1.05480.05480.3	923	n/a	-	AvA_Y_214_2_4_1_matched		1272.671	425.231	3	-0.4	0.4	5	7.59	2.45	2.45	0.08	0.29	0.34	0.34	0	0.19	216	0	21	0	27.66	0	DSS	Mono_Y_214_2mM_DSS.xls	2mM
1	KAAIGLSIPLKHVDR-K11-155	sp|G0S0E7|NU120_CHATD	-	monolink	monolink	AvA_Y_214_2_2_1.07834.07834.4_AvA_Y_214_2_2_1.07811.07811.4	900	n/a	-	AvA_Y_214_2_2_1_matched		1772.063	444.024	4	-3.4	3.4	1	10.23	1.06	1.06	0.15	0.2	0.45	0.45	0	0.15	48	0	7.8	0.2	27.61	0	DSS	Mono_Y_214_2mM_DSS.xls	2mM
1	EGMPAKMKGEDVIR-K6-155	sp|G0SDQ4|NUP85_CHATD	-	monolink	monolink	AvA_Y_214_2_3_1.07190.07190.3_AvA_Y_214_2_3_1.07164.07164.3	1138	n/a	-	AvA_Y_214_2_3_1_matched		1714.872	572.632	3	-2.7	2.7	1	6.65	1.11	1.11	0.07	0.41	0.58	0.58	0	0.21	156	0	17.1	0.21	27.57	0	DSS	Mono_Y_214_2mM_DSS.xls	2mM
1	GSKPADLLKK-K9-156	sp|G0SDQ4|NUP85_CHATD	-	monolink	monolink	AvA_Y_214_2_3_1.07077.07077.3_AvA_Y_214_2_3_1.07003.07003.3	1088	n/a	-	AvA_Y_214_2_3_1_matched		1211.711	404.911	3	-1.4	1.4	2	8.62	2.18	2.18	0.12	0.24	0.25	0.25	0	0.13	189	0	15.5	0.55	27.35	0	DSS	Mono_Y_214_2mM_DSS.xls	2mM
1	FDRNKNHESHGSPWR-K5-155	sp|G0S0E7|NU120_CHATD	-	monolink	monolink	AvA_Y_214_2_3_2.04413.04413.5_AvA_Y_214_2_3_2.04384.04384.5	213	n/a	-	AvA_Y_214_2_3_2_matched		2020.958	405.199	5	-2.7	2.7	1	8.59	1.71	1.71	0.1	0.32	0.13	0.13	0	0.04	146	0	8	0	27.24	0	DSS	Mono_Y_214_2mM_DSS.xls	2mM
1	SFAPAWLNEPAPGHKLFAPAADDGTATVPLAYGKK-K15-156	sp|G0S4F3|NUP82_CHATD	-	monolink	monolink	AvA_Y_214_2_1_2.09738.09738.3_AvA_Y_214_2_1_2.09723.09723.3	20	n/a	-	AvA_Y_214_2_1_2_matched		3763.923	1255.649	3	-0.5	0.5	3	7.11	0.77	0.77	0.13	0.19	0.3	0.3	0	0.04	450	0	2	0.2	27.05	0	DSS	Mono_Y_214_2mM_DSS.xls	2mM
1	STLETALAMYEKGLGTYKETVSR-K12-156	sp|G0S0E7|NU120_CHATD	-	monolink	monolink	AvA_Y_214_2_2_1.10498.10498.4_AvA_Y_214_2_2_1.10499.10499.4	480	n/a	-	AvA_Y_214_2_2_1_matched		2703.37	676.85	4	0.7	0.7	1	8.43	1.7	1.7	0.15	0.23	0.37	0.37	0	0.08	233	0	2.2	0.43	27.03	0	DSS	Mono_Y_214_2mM_DSS.xls	2mM
1	SIGVDDLEDEEEEEEKK-K16-155	sp|G0SDQ4|NUP85_CHATD	-	monolink	monolink	AvA_Y_214_2_3_2.07477.07477.3_AvA_Y_214_2_3_2.07461.07461.3	154	n/a	-	AvA_Y_214_2_3_2_matched		2146.96	716.661	3	-3	3	1	9.16	0.97	0.97	0.18	0.23	0.22	0.22	0	0.07	128	0	5.9	0.37	26.67	0	DSS	Mono_Y_214_2mM_DSS.xls	2mM
1	MKGEDVIRR-K2-155	sp|G0SDQ4|NUP85_CHATD	-	monolink	monolink	AvA_Y_214_2_4_2.05109.05109.3_AvA_Y_214_2_4_2.05070.05070.3	1140	n/a	-	AvA_Y_214_2_4_2_matched		1257.685	420.236	3	-2.4	2.4	2	8.09	1.7	1.7	0.14	0.18	0.34	0.34	0	0.19	219	0	15.4	0	26.54	0	DSS	Mono_Y_214_2mM_DSS.xls	2mM
1	IQKLYTSTYEAERASNEIER-K3-156	sp|G0SBQ3|NSP1_CHATD	-	monolink	monolink	AvA_Y_214_2_4_1.07223.07223.3_AvA_Y_214_2_4_1.07712.07712.3	508	n/a	-	AvA_Y_214_2_4_1_matched		2556.28	853.101	3	3.7	3.7	11	6.73	0.85	0.85	0.07	0.19	0.6	0.6	0	0.15	375	0	4.5	0.3	26.22	0	DSS	Mono_Y_214_2mM_DSS.xls	2mM
1	KKKPQLLKPK-K2-156	sp|G0SDQ4|NUP85_CHATD	-	monolink	monolink	AvA_Y_214_2_3_1.04641.04641.3_AvA_Y_214_2_3_1.04624.04624.3	156	n/a	-	AvA_Y_214_2_3_1_matched		1362.893	455.305	3	-2.7	2.7	1	7.87	1.64	1.64	0.07	0.3	0.2	0.2	0	0.1	128	0	10	0	25.68	0	DSS	Mono_Y_214_2mM_DSS.xls	2mM
1	STPRPVTSPSISKSSTSPIDPDDTFEFRR-K13-156	sp|G0SAK3|NU145_CHATD	-	monolink	monolink	AvA_Y_214_2_2_2.08356.08356.4_AvA_Y_214_2_2_2.08400.08400.4	38	n/a	-	AvA_Y_214_2_2_2_matched		3362.66	841.673	4	-0.9	0.9	5	8.24	0.92	0.92	0.08	0.21	0.3	0.3	0	0.05	227	0	1.5	0.17	25.63	0	DSS	Mono_Y_214_2mM_DSS.xls	2mM
1	MKGEDVIRR-K2-156	sp|G0SDQ4|NUP85_CHATD	-	monolink	monolink	AvA_Y_214_2_4_1.05903.05903.3_AvA_Y_214_2_4_1.05869.05869.3	1140	n/a	-	AvA_Y_214_2_4_1_matched		1258.671	420.565	3	0.3	0.3	6	8.09	1.84	1.84	0.12	0.16	0.32	0.32	0	0.18	208	0	25.9	0	25.61	0	DSS	Mono_Y_214_2mM_DSS.xls	2mM
1	NRIHTITGDDLSDDPPVSEDQLIKQR-K24-155	sp|G0S4F3|NUP82_CHATD	-	monolink	monolink	AvA_Y_214_2_2_1.07241.07241.4_AvA_Y_214_2_2_1.07313.07313.4	734	n/a	-	AvA_Y_214_2_2_1_matched		3116.576	780.152	4	0.2	0.2	1	6.35	1.73	1.73	0.14	0.22	0.32	0.32	0	0.06	404	0	3.3	0.23	25.53	0	DSS	Mono_Y_214_2mM_DSS.xls	2mM
1	SGSSSPTLSKR-K10-155	sp|G0S0E7|NU120_CHATD	-	monolink	monolink	AvA_Y_214_2_4_1.04870.04870.3_AvA_Y_214_2_4_1.04800.04800.3	786	n/a	-	AvA_Y_214_2_4_1_matched		1260.665	421.229	3	-3.5	3.5	2	8.67	1.12	1.12	0.19	0.21	0.27	0.27	0	0.12	99	0	6.6	0	25.39	0	DSS	Mono_Y_214_2mM_DSS.xls	2mM
1	DVEGTMAAIHNLGRDLAKLR-K18-155	sp|G0SBS8|NU159_CHATD	-	monolink	monolink	AvA_Y_214_2_2_1.10422.10422.4_AvA_Y_214_2_2_1.10420.10420.4	1245	n/a	-	AvA_Y_214_2_2_1_matched		2334.247	584.57	4	-1.1	1.1	1	8.86	0.86	0.86	0.19	0.11	0.68	0.68	0	0.17	159	0	4.5	0	25.36	0	DSS	Mono_Y_214_2mM_DSS.xls	2mM
1	LATLVSTIGKVDNKDIR-K14-155	sp|G0SAK3|NU145_CHATD	-	monolink	monolink	AvA_Y_214_2_3_2.08897.08897.3_AvA_Y_214_2_3_2.08953.08953.3	423	n/a	-	AvA_Y_214_2_3_2_matched		1997.151	666.725	3	-1.6	1.6	1	7.44	0.62	0.62	0.1	0.23	0.42	0.42	0	0.12	218	0	5.5	0.58	25.29	0	DSS	Mono_Y_214_2mM_DSS.xls	2mM
1	KHTLEQYAKQDMEAAELLGK-K9-155	sp|G0SDQ4|NUP85_CHATD	-	monolink	monolink	AvA_Y_214_2_2_2.08949.08949.3_AvA_Y_214_2_2_2.08971.08971.3	931	n/a	-	AvA_Y_214_2_2_2_matched		2457.259	820.094	3	-0.1	0.1	1	7.56	1.36	1.36	0.1	0.23	0.31	0.31	0	0.08	203	0	4.9	0	24.73	0	DSS	Mono_Y_214_2mM_DSS.xls	2mM
1	NNNNNNNNNNNNNNNGYQKPGR-K19-155	sp|G0SDQ4|NUP85_CHATD	-	monolink	monolink	AvA_Y_214_2_4_1.04212.04212.3_AvA_Y_214_2_4_1.04192.04192.3	643	n/a	-	AvA_Y_214_2_4_1_matched		2670.158	891.06	3	-2.5	2.5	1	6.6	1.6	1.6	0.11	0.16	0.23	0.23	0	0.05	378	0	4.4	0	24.2	0	DSS	Mono_Y_214_2mM_DSS.xls	2mM
1	NKTMDEIITR-K2-156	sp|G0SBQ3|NSP1_CHATD	-	monolink	monolink	AvA_Y_214_2_3_2.08427.08427.3_AvA_Y_214_2_3_2.08390.08390.3	465	n/a	-	AvA_Y_214_2_3_2_matched		1375.701	459.575	3	-0.8	0.8	1	7.83	1.74	1.74	0.08	0.21	0.43	0.43	0	0.21	63	0	13.5	0	24.04	0	DSS	Mono_Y_214_2mM_DSS.xls	2mM
1	VKDATQLLRR-K2-156	sp|G0SDQ4|NUP85_CHATD	-	monolink	monolink	AvA_Y_214_2_3_2.07593.07593.3_AvA_Y_214_2_3_2.07492.07492.3	460	n/a	-	AvA_Y_214_2_3_2_matched		1354.789	452.604	3	-3.1	3.1	2	6.82	1.29	1.29	0.11	0.2	0.53	0.53	0	0.26	152	0	20.5	0.44	24.03	0	DSS	Mono_Y_214_2mM_DSS.xls	2mM
1	GLFTGTSLAPPPLSKAAAAATTTTTTGPTK-K15-156	sp|G0SDQ4|NUP85_CHATD	-	monolink	monolink	AvA_Y_214_2_3_1.11088.11088.3_AvA_Y_214_2_3_1.11086.11086.3	192	n/a	-	AvA_Y_214_2_3_1_matched		2985.59	996.204	3	-0.4	0.4	7	8.02	0.56	0.56	0.1	0.18	0.32	0.32	0	0.05	177	0	4.4	0.33	23.89	0	DSS	Mono_Y_214_2mM_DSS.xls	2mM
1	EINDMSNTLSKGSKPDDPLTQIVR-K14-156	sp|G0SBQ3|NSP1_CHATD	-	monolink	monolink	AvA_Y_214_2_2_1.09152.09152.4_AvA_Y_214_2_2_1.09135.09135.4	611	n/a	-	AvA_Y_214_2_2_1_matched		2813.42	704.363	4	3.1	3.1	1	8.13	0.88	0.88	0.1	0.19	0.15	0.15	0	0.03	161	0	2.6	0.24	23.6	0	DSS	Mono_Y_214_2mM_DSS.xls	2mM
1	SGEGDKLGAEDGENGAGNDALDTQVTR-K6-156	sp|G0S0E7|NU120_CHATD	-	monolink	monolink	AvA_Y_214_2_2_1.06577.06577.3_AvA_Y_214_2_2_1.06630.06630.3	1085	n/a	-	AvA_Y_214_2_2_1_matched		2831.271	944.765	3	0.5	0.5	2	5.55	1.24	1.24	0.11	0.21	0.2	0.2	0	0.04	396	0	4.9	0.06	23.35	0	DSS	Mono_Y_214_2mM_DSS.xls	2mM
1	MCESGQSSELISLPFSGLQNKVDEILAEK-K21-156	sp|G0S0E7|NU120_CHATD	-	monolink	monolink	AvA_Y_214_2_2_1.11407.11407.3_AvA_Y_214_2_2_1.11400.11400.3	1028	n/a	-	AvA_Y_214_2_2_1_matched		3364.632	1122.552	3	-3	3	1	6.35	0.85	0.85	0.15	0.08	0.38	0.38	0	0.07	440	0	3.6	0.18	23.3	0	DSS	Mono_Y_214_2mM_DSS.xls	2mM
1	KLRIGSLGPAGTPNGNGVGAGTVVPATPGGGGR-K1-156	sp|G0SBS8|NU159_CHATD	-	monolink	monolink	AvA_Y_214_2_2_1.06657.06657.5_AvA_Y_214_2_2_1.06636.06636.5	1360	n/a	-	AvA_Y_214_2_2_1_matched		3097.664	620.541	5	0.2	0.2	1	7.78	1.75	1.75	0.12	0.08	0.33	0.33	0	0.05	285	0	1.3	0.58	23.04	0	DSS	Mono_Y_214_2mM_DSS.xls	2mM
1	LFNAQVDPDQIALTKALPLSAEQLAQQNELRR-K15-155	sp|G0SBS8|NU159_CHATD	-	monolink	monolink	AvA_Y_214_2_1_1.10035.10035.5_AvA_Y_214_2_1_1.10073.10073.5	1270	n/a	-	AvA_Y_214_2_1_1_matched		3745.018	750.011	5	-0.1	0.1	2	6.52	0.92	0.92	0.05	0.29	0.4	0.4	0	0.06	169	0	0.8	0.4	22.92	0	DSS	Mono_Y_214_2mM_DSS.xls	2mM
1	DSTASSAASTTPAGTPPVKFLGSSIMRPSDK-K19-156	sp|G0SDQ4|NUP85_CHATD	-	monolink	monolink	AvA_Y_214_2_3_1.10232.10232.3_AvA_Y_214_2_3_1.10541.10541.3	51	n/a	-	AvA_Y_214_2_3_1_matched		3219.617	1074.214	3	6.4	6.4	7	7.98	0.35	0.35	0.11	0.17	0.27	0.27	0	0.04	83	0	2.8	0.22	21.7	0	DSS	Mono_Y_214_2mM_DSS.xls	2mM
1	SFAPAWLNEPAPGHKLFAPAADDGTATVPLAYGK-K15-156	sp|G0S4F3|NUP82_CHATD	-	monolink	monolink	AvA_Y_214_2_1_2.10114.10114.3_AvA_Y_214_2_1_2.10161.10161.3	20	n/a	-	AvA_Y_214_2_1_2_matched		3635.825	1212.949	3	-1.4	1.4	4	6.08	0.7	0.7	0.14	0.16	0.26	0.26	0	0.04	259	0	2.9	0.05	20.96	0	DSS	Mono_Y_214_2mM_DSS.xls	2mM
1	STPRPVTSPSISKSSTSPIDPDDTFEFRR-K13-155	sp|G0SAK3|NU145_CHATD	-	monolink	monolink	AvA_Y_214_2_2_1.07826.07826.4_AvA_Y_214_2_2_1.07863.07863.4	38	n/a	-	AvA_Y_214_2_2_1_matched		3361.673	841.426	4	-2.2	2.2	1	6.14	0.79	0.79	0.06	0.2	0.24	0.24	0	0.04	221	0	1.5	0.31	20.93	0	DSS	Mono_Y_214_2mM_DSS.xls	2mM
1	TGQILYTGDILNNTKRDPQEVGK-K15-155	sp|G0S0E7|NU120_CHATD	-	monolink	monolink	AvA_Y_214_2_3_2.08598.08598.3_AvA_Y_214_2_3_2.08577.08577.3	306	n/a	-	AvA_Y_214_2_3_2_matched		2714.421	905.815	3	-1.8	1.8	1	5.28	0.79	0.79	0.08	0.11	0.58	0.58	0	0.13	338	0	4.8	0.24	20.57	0	DSS	Mono_Y_214_2mM_DSS.xls	2mM
1	SYRGGLKGSHHHHHH-K7-156	sp|G0SBQ3|NSP1_CHATD	-	monolink	monolink	AvA_Y_214_2_2_2.03407.03407.5_AvA_Y_214_2_2_2.03766.03766.5	678	n/a	-	AvA_Y_214_2_2_2_matched		1901.908	381.389	5	-3.6	3.6	5	6.54	1.64	1.64	0.02	0.22	0.09	0.09	0	0.03	138	0	2.9	0	20.46	0	DSS	Mono_Y_214_2mM_DSS.xls	2mM
1	EINDMSNTLSKGSKPDDPLTQIVR-K11-156	sp|G0SBQ3|NSP1_CHATD	-	monolink	monolink	AvA_Y_214_2_2_2.09216.09216.4_AvA_Y_214_2_2_2.09179.09179.4	608	n/a	-	AvA_Y_214_2_2_2_matched		2813.409	704.36	4	-0.8	0.8	1	7.44	1.02	1.02	0.13	0.13	0.13	0.13	0	0.03	107	0	2.2	0.43	20.05	0	DSS	Mono_Y_214_2mM_DSS.xls	2mM
1	GGLKGSHHHHHH-K4-156	sp|G0SBQ3|NSP1_CHATD	-	monolink	monolink	AvA_Y_214_2_3_1.02635.02635.3_AvA_Y_214_2_3_1.02256.02256.3	678	n/a	-	AvA_Y_214_2_3_1_matched		1495.721	499.581	3	1.8	1.8	2	5.96	0.89	0.89	0.09	0.26	0.18	0.18	0	0.08	68	0	4.9	0	19.69	0	DSS	Mono_Y_214_2mM_DSS.xls	2mM
1	NKNHESHGSPWR-K2-155	sp|G0S0E7|NU120_CHATD	-	monolink	monolink	AvA_Y_214_2_4_1.03781.03781.4_AvA_Y_214_2_4_1.03779.03779.4	213	n/a	-	AvA_Y_214_2_4_1_matched		1602.761	401.698	4	-3.8	3.8	4	6.17	0.96	0.96	0	0.26	0.14	0.14	0	0.06	70	0	6.2	0	19.67	0	DSS	Mono_Y_214_2mM_DSS.xls	2mM
1	LAEKLTDQLDEMGKDLAK-K14-156	sp|G0SBQ3|NSP1_CHATD	-	monolink	monolink	AvA_Y_214_2_3_1.10173.10173.3_AvA_Y_214_2_3_1.10152.10152.3	590	n/a	-	AvA_Y_214_2_3_1_matched		2173.119	725.381	3	0.3	0.3	2	6.44	1	1	0.04	0.15	0.11	0.11	0	0.03	140	0	5.2	0.35	18.97	0	DSS	Mono_Y_214_2mM_DSS.xls	2mM
1	LGKLNATSGEEDLDSRIEELAR-K3-156	sp|G0S0E7|NU120_CHATD	-	monolink	monolink	AvA_Y_214_2_2_2.09590.09590.3_AvA_Y_214_2_2_2.09667.09667.3	1154	n/a	-	AvA_Y_214_2_2_2_matched		2571.299	858.108	3	-1.3	1.3	1	5.6	0.4	0.4	0.12	0.27	0.13	0.13	0	0.03	71	0	3.2	0.44	18.8	0	DSS	Mono_Y_214_2mM_DSS.xls	2mM
1	VADLMRGEEEELEMMKEDQHNGLSLNIICLLSTSGQVK-K16-156	sp|G0S4F3|NUP82_CHATD	-	monolink	monolink	AvA_Y_214_2_1_1.11060.11060.4_AvA_Y_214_2_1_1.10897.10897.4	416	n/a	-	AvA_Y_214_2_1_1_matched		4472.184	1119.054	4	5.7	5.7	1	6.51	0.87	0.87	0.09	0.06	0.21	0.21	0	0.03	186	0	1.1	0.2	18.1	0	DSS	Mono_Y_214_2mM_DSS.xls	2mM
1	LESELQSDSEAGTEFRIDLLAKGQGSER-K22-156	sp|G0S4F3|NUP82_CHATD	-	monolink	monolink	AvA_Y_214_2_4_2.09141.09141.3_AvA_Y_214_2_4_2.09060.09060.3	543	n/a	-	AvA_Y_214_2_4_2_matched		3220.567	1074.53	3	-1.9	1.9	7	5.31	0.92	0.92	0.16	0.07	0.16	0.16	0	0.03	300	0	1.8	0.24	18.05	0	DSS	Mono_Y_214_2mM_DSS.xls	2mM
1	KLADATYLDQDFGVSTSATNKGFSPDAFDMEVAAACFPTR-K1-156	sp|G0S4F3|NUP82_CHATD	-	monolink	monolink	AvA_Y_214_2_1_2.11422.11422.4_AvA_Y_214_2_1_2.11568.11568.4	223	n/a	-	AvA_Y_214_2_1_2_matched		4470.071	1118.526	4	0.8	0.8	6	3.54	1.4	1.4	0.04	0.06	0.11	0.11	0	0.01	405	0	0.7	0	15.91	0	DSS	Mono_Y_214_2mM_DSS.xls	2mM
1	KLADATYLDQDFGVSTSATNKGFSPDAFDMEVAAACFPTR-K1-155	sp|G0S4F3|NUP82_CHATD	-	monolink	monolink	AvA_Y_214_2_1_1.11510.11510.4_AvA_Y_214_2_1_1.11326.11326.4	223	n/a	-	AvA_Y_214_2_1_1_matched		4469.07	1118.275	4	-3.4	3.4	2	3.1	0.87	0.87	0.04	0.08	0.1	0.1	0	0.01	414	0	1.2	0.06	15.43	0.003	DSS	Mono_Y_214_2mM_DSS.xls	2mM
1	LATLVSTIGKVDNK-K10-155	sp|G0SAK3|NU145_CHATD	-	monolink	monolink	AvA_Y_214_2_3_2.04162.04162.4_AvA_Y_214_2_3_2.04142.04142.4	419	n/a	-	AvA_Y_214_2_3_2_matched		1612.939	404.243	4	-1.8	1.8	3	5.13	0.22	0.22	0.09	0.23	0.01	0.01	0	0	3	0	2	0	15.43	0.003	DSS	Mono_Y_214_2mM_DSS.xls	2mM
1	DSTASSAASTTPAGTPPVKFLGSSIMRPSDK-K19-155	sp|G0SDQ4|NUP85_CHATD	-	monolink	monolink	AvA_Y_214_2_3_2.09910.09910.3_AvA_Y_214_2_3_2.09889.09889.3	51	n/a	-	AvA_Y_214_2_3_2_matched		3218.618	1073.88	3	0.9	0.9	3	4.45	0.29	0.29	0.09	0.12	0.29	0.29	0	0.05	165	0	2.1	0.3	15.24	0.003	DSS	Mono_Y_214_2mM_DSS.xls	2mM
1	ESWESRPSRSSVGPTSTKK-K18-155	sp|G0S4F3|NUP82_CHATD	-	monolink	monolink	AvA_Y_214_2_3_1.04900.04900.3_AvA_Y_214_2_3_1.04875.04875.3	91	n/a	-	AvA_Y_214_2_3_1_matched		2260.146	754.39	3	-0.4	0.4	2	4.07	0.84	0.84	0.09	0.11	0.13	0.13	0	0.03	227	0	1.9	0.86	15.15	0.003	DSS	Mono_Y_214_2mM_DSS.xls	2mM
1	LQGPFDFDLNPEDEQDDEVELKDIYVIGEKPR-K30-155	sp|G0S4F3|NUP82_CHATD	-	monolink	monolink	AvA_Y_214_2_1_2.10397.10397.4_AvA_Y_214_2_1_2.10459.10459.4	398	n/a	-	AvA_Y_214_2_1_2_matched		3916.899	980.232	4	1.9	1.9	1	3.74	0.91	0.91	0.13	0.11	0.39	0.39	0	0.06	240	0	1.1	0.36	15.05	0.003	DSS	Mono_Y_214_2mM_DSS.xls	2mM
1	EPFTIFGKK-K8-156	sp|G0S0E7|NU120_CHATD	-	monolink	monolink	AvA_Y_214_2_4_1.09523.09523.3_AvA_Y_214_2_4_1.09499.09499.3	698	n/a	-	AvA_Y_214_2_4_1_matched		1221.663	408.229	3	-0.9	0.9	3	5.13	1	1	0.12	0.08	0.17	0.17	0	0.09	84	0	10.5	0.3	14.84	0.003	DSS	Mono_Y_214_2mM_DSS.xls	2mM
1	TINKMTSMAEKR-K11-156	sp|G0SBS8|NU159_CHATD	-	monolink	monolink	AvA_Y_214_2_3_2.05976.05976.3_AvA_Y_214_2_3_2.05950.05950.3	1346	n/a	-	AvA_Y_214_2_3_2_matched		1564.793	522.605	3	-1.5	1.5	2	3.12	0.59	0.59	0.13	0.13	0.31	0.31	0	0.13	181	0	4.5	0.77	14.14	0.01	DSS	Mono_Y_214_2mM_DSS.xls	2mM
1	NKTMDEIITR-K2-155	sp|G0SBQ3|NSP1_CHATD	-	monolink	monolink	AvA_Y_214_2_3_1.07868.07868.3_AvA_Y_214_2_3_1.07488.07488.3	465	n/a	-	AvA_Y_214_2_3_1_matched		1374.715	459.246	3	-3.1	3.1	3	3.43	1.13	1.13	0.14	0.12	0.22	0.22	0	0.11	159	0	2.5	0	13.83	0.01	DSS	Mono_Y_214_2mM_DSS.xls	2mM
1	VDEILAEKCRATR-K8-156	sp|G0S0E7|NU120_CHATD	-	monolink	monolink	AvA_Y_214_2_4_2.07425.07425.3_AvA_Y_214_2_4_2.07098.07098.3	1036	n/a	-	AvA_Y_214_2_4_2_matched		1715.888	572.97	3	0.1	0.1	1	4	0.32	0.32	0.13	0.17	0.08	0.08	0	0.03	30	0	3.6	0	12.75	0.022	DSS	Mono_Y_214_2mM_DSS.xls	2mM
1	DIYVIGEKPRVADLMR-K8-156	sp|G0S4F3|NUP82_CHATD	-	monolink	monolink	AvA_Y_214_2_2_2.05181.05181.4_AvA_Y_214_2_2_2.05171.05171.4	398	n/a	-	AvA_Y_214_2_2_2_matched		2030.085	508.529	4	-0.9	0.9	2	3.09	0.53	0.53	0.13	0.19	0.07	0.07	0	0.02	112	0	1	0	12.68	0.022	DSS	Mono_Y_214_2mM_DSS.xls	2mM
1	MNEFLAVDTKLAPMKPGR-K10-156	sp|G0SBS8|NU159_CHATD	-	monolink	monolink	AvA_Y_214_2_3_1.10173.10173.3_AvA_Y_214_2_3_1.10603.10603.3	1138	n/a	-	AvA_Y_214_2_3_1_matched		2173.119	725.381	3	-3.7	3.7	1	4.09	0.55	0.55	0.05	0.13	0.05	0.05	0	0.02	61	0	1.7	0.38	12.33	0.022	DSS	Mono_Y_214_2mM_DSS.xls	2mM
1	KQYQQELDRIVAIQNNQFALTADGEDEDEDMMDIA-K1-156	sp|G0S0E7|NU120_CHATD	-	monolink	monolink	AvA_Y_214_2_1_2.12522.12522.3_AvA_Y_214_2_1_2.11789.11789.3	1228	n/a	-	AvA_Y_214_2_1_2_matched		4211.931	1404.985	3	3.8	3.8	6	3.36	0.34	0.34	0.12	0.06	0.22	0.22	0	0.03	200	0	0.3	0	12.18	0.022	DSS	Mono_Y_214_2mM_DSS.xls	2mM
1	VDNKDIRAQLK-K4-156	sp|G0SAK3|NU145_CHATD	-	monolink	monolink	AvA_Y_214_2_3_1.02680.02680.3_AvA_Y_214_2_3_1.02637.02637.3	423	n/a	-	AvA_Y_214_2_3_1_matched		1454.806	485.943	3	-2	2	1	3.94	0.76	0.76	0.12	0.08	0.06	0.06	0	0.03	108	0	3.3	0.67	12.17	0.022	DSS	Mono_Y_214_2mM_DSS.xls	2mM
1	DSTASSAASTTPAGTPPVKFLGSSIMRPSDK-K31-156	sp|G0SDQ4|NUP85_CHATD	-	monolink	monolink	AvA_Y_214_2_1_2.09520.09520.4_AvA_Y_214_2_1_2.09509.09509.4	63	n/a	-	AvA_Y_214_2_1_2_matched		3219.597	805.907	4	0.1	0.1	1	3.21	0.55	0.55	0.06	0.05	0.2	0.2	0	0.03	227	0	0.7	0.61	12.01	0.022	DSS	Mono_Y_214_2mM_DSS.xls	2mM
1	SIGVDDLEDEEEEEEKK-K17-155	sp|G0SDQ4|NUP85_CHATD	-	monolink	monolink	AvA_Y_214_2_3_1.07723.07723.3_AvA_Y_214_2_3_1.07705.07705.3	155	n/a	-	AvA_Y_214_2_3_1_matched		2146.96	716.661	3	-2.9	2.9	2	2.36	0.43	0.43	0.13	0.13	0.23	0.23	0	0.07	182	0	2.6	0.32	12	0.022	DSS	Mono_Y_214_2mM_DSS.xls	2mM
1	KLNAPTKIEVAGGDDWTQILQASVK-K1-155	sp|G0SAK3|NU145_CHATD	-	monolink	monolink	AvA_Y_214_2_2_2.12337.12337.3_AvA_Y_214_2_2_2.12409.12409.3	161	n/a	-	AvA_Y_214_2_2_2_matched		2836.536	946.52	3	0.1	0.1	3	2.71	0.46	0.46	0.08	0.13	0.1	0.1	0	0.02	180	0	1.2	0.26	11.86	0.031	DSS	Mono_Y_214_2mM_DSS.xls	2mM
1	GTNDEEYSQTGSKR-K13-156	sp|G0S0E7|NU120_CHATD	-	monolink	monolink	AvA_Y_214_2_4_1.04834.04834.3_AvA_Y_214_2_4_1.04799.04799.3	1149	n/a	-	AvA_Y_214_2_4_1_matched		1726.758	576.594	3	-3.8	3.8	1	4	0.67	0.67	0.12	0.11	0.1	0.1	0	0.04	48	0	3.1	0	11.77	0.031	DSS	Mono_Y_214_2mM_DSS.xls	2mM
1	LAPMKPGRDDVPNACETLWRDINR-K5-156	sp|G0SBS8|NU159_CHATD	-	monolink	monolink	AvA_Y_214_2_2_1.09082.09082.3_AvA_Y_214_2_2_1.09063.09063.3	1143	n/a	-	AvA_Y_214_2_2_1_matched		2979.462	994.162	3	-2.6	2.6	1	2.01	0.56	0.56	0.11	0.08	0.2	0.2	0	0.04	288	0	1	0	11.67	0.037	DSS	Mono_Y_214_2mM_DSS.xls	2mM
1	AKEEDLRK-K8-155	sp|G0SBS8|NU159_CHATD	-	monolink	monolink	AvA_Y_214_2_4_1.04260.04260.3_AvA_Y_214_2_4_1.03670.03670.3	1255	n/a	-	AvA_Y_214_2_4_1_matched		1142.63	381.884	3	-1.5	1.5	1	3.97	0.22	0.22	0.09	0.14	0.02	0.02	0	0.02	4	0	3.1	0	11.37	0.036	DSS	Mono_Y_214_2mM_DSS.xls	2mM
1	RGTEIFVACGKQIR-K11-155	sp|G0S4F3|NUP82_CHATD	-	monolink	monolink	AvA_Y_214_2_2_2.04708.04708.4_AvA_Y_214_2_2_2.04659.04659.4	62	n/a	-	AvA_Y_214_2_2_2_matched		1788.969	448.25	4	0	0	6	3.06	0.56	0.56	0.06	0.16	0.07	0.07	0	0.03	38	0	1.8	0	10.63	0.048	DSS	Mono_Y_214_2mM_DSS.xls	2mM
1	LQGPFDFDLNPEDEQDDEVELKDIYVIGEKPR-K22-156	sp|G0S4F3|NUP82_CHATD	-	monolink	monolink	AvA_Y_214_2_2_1.10680.10680.4_AvA_Y_214_2_2_1.10751.10751.4	390	n/a	-	AvA_Y_214_2_2_1_matched		3917.883	980.479	4	2.5	2.5	1	3.24	0.36	0.36	0.08	0.12	0.09	0.09	0	0.01	73	0	0.8	0.43	10.6	0.048	DSS	Mono_Y_214_2mM_DSS.xls	2mM
